# Supplementary material for: Bioinformatics Analysis of the Effects of Tobacco Smoke on Gene Expression
Source: PLoS One. 2015 Dec 2;10(12):e0143377. doi: 10.1371/journal.pone.0143377 (PMC4667894; doi:10.1371/journal.pone.0143377)
Supplement: S1 Table — (XLS) [file pone.0143377.s001.xls]

## Sheet: Sheet1
Symbol	EntrezID	Name	logFC	AveExpr	t	P.Value	adj.P.Val	B
CYP1B1	1545	cytochrome P450, family 1, subfamily B, polypeptide 1	1.6098	5.30838	9.50201	8.87692e-15	1.78497e-10	22.1711
RPTN	126638	repetin	1.50518	6.97401	4.07296	0.000108298	0.0161841	1.12767
S100A7	6278	S100 calcium binding protein A7	1.40968	9.97061	3.76291	0.000318269	0.0296568	0.161158
LOR	4014	loricrin	1.26913	7.6836	4.42555	3.00166e-05	0.00853945	2.28473
CYP1A1	1543	cytochrome P450, family 1, subfamily A, polypeptide 1	1.15309	5.34011	8.52555	7.38847e-13	7.42837e-09	18.2019
PNLIPRP3	119548	pancreatic lipase-related protein 3	1.06282	6.26828	4.6319	1.38027e-05	0.00533741	2.98786
FCGBP	8857	Fc fragment of IgG binding protein	0.907146	6.80384	6.64547	3.34592e-09	9.61141e-06	10.5673
CD207	50489	CD207 molecule, langerin	0.898105	7.17904	6.71166	2.50352e-09	8.39011e-06	10.8315
ALOX12B	242	arachidonate 12-lipoxygenase, 12R type	0.817741	6.16136	4.28703	5.00366e-05	0.0105909	1.82322
CYTL1	54360	cytokine-like 1	0.717008	5.52555	7.94386	1.02649e-11	5.16019e-08	15.8245
NQO1	1728	NAD(P)H dehydrogenase, quinone 1	0.688894	9.78814	4.96191	3.8436e-06	0.0022082	4.14799
HTR3A	3359	5-hydroxytryptamine (serotonin) receptor 3A, ionotropic	0.680431	5.02867	4.65136	1.28162e-05	0.00530268	3.05506
ALDH3A1	218	aldehyde dehydrogenase 3 family, member A1	0.661768	11.7293	6.46673	7.29594e-09	1.46707e-05	9.85704
CCL26	10344	chemokine (C-C motif) ligand 26	0.627097	5.73071	3.88302	0.000210854	0.0227949	0.529583
LOC344887	344887	NmrA-like family domain containing 1 pseudogene	0.622084	5.5602	4.70623	1.03881e-05	0.00464188	3.24547
GPX2	2877	glutathione peroxidase 2 (gastrointestinal)	0.613215	6.71414	5.56412	3.37463e-07	0.000323129	6.36203
AHRR	57491	aryl-hydrocarbon receptor repressor	0.609163	6.38352	8.12059	4.62038e-12	3.09689e-08	16.5468
CD1A	909	CD1a molecule	0.604901	7.53916	4.39602	3.3495e-05	0.00885903	2.18563
C10orf99	387695	chromosome 10 open reading frame 99	0.603949	10.4558	4.37095	3.6752e-05	0.00935454	2.10179
KRT10	3858	keratin 10	0.595911	11.7808	3.58967	0.000568531	0.0378647	-0.356189
CCL5	6352	chemokine (C-C motif) ligand 5	0.576234	5.95013	4.41618	3.10803e-05	0.00864726	2.25325
SLC47A2	146802	solute carrier family 47 (multidrug and toxin extrusion), member 2	0.557536	6.56584	3.7195	0.000368636	0.0319506	0.0299425
AMICA1	120425	adhesion molecule, interacts with CXADR antigen 1	0.524687	6.36242	7.56957	5.53398e-11	2.22555e-07	14.2975
LGR6	59352	leucine-rich repeat containing G protein-coupled receptor 6	0.523348	6.29902	6.57406	4.57165e-09	1.02141e-05	10.283
LY6G6C	80740	lymphocyte antigen 6 complex, locus G6C	0.515244	9.18765	3.74802	0.000334754	0.0304581	0.116041
PTPRZ1	5803	protein tyrosine phosphatase, receptor-type, Z polypeptide 1	0.514273	5.00533	4.16771	7.7158e-05	0.0137682	1.43278
SLURP1	57152	secreted LY6/PLAUR domain containing 1	0.473188	11.7553	3.82748	0.000255322	0.0266011	0.358231
GSTM3	2947	glutathione S-transferase mu 3 (brain)	0.456722	8.05723	3.79882	0.000281631	0.0287464	0.270493
SECTM1	6398	secreted and transmembrane 1	0.439715	7.61232	4.51313	2.1634e-05	0.00686481	2.58092
DGAT2	84649	diacylglycerol O-acyltransferase 2	0.434015	7.99916	4.52316	2.0833e-05	0.00675661	2.61507
AKR1C3	8644	aldo-keto reductase family 1, member C3	0.42973	10.1912	3.94562	0.000169632	0.0213231	0.724614
S100A12	6283	S100 calcium binding protein A12	0.419789	9.75748	6.21456	2.16934e-08	3.35546e-05	8.8638
PPARG	5468	peroxisome proliferator-activated receptor gamma	0.416318	5.72177	4.03405	0.00012432	0.01736	1.00364
GSTA3	2940	glutathione S-transferase alpha 3	0.41403	5.14824	4.42434	3.01522e-05	0.00853945	2.28065
PIR	8544	pirin (iron-binding nuclear protein)	0.408998	8.80291	5.4967	4.45634e-07	0.000407309	6.10871
ALOX5AP	241	arachidonate 5-lipoxygenase-activating protein	0.406079	7.59944	3.65213	0.000462099	0.0349943	-0.171613
LRP8	7804	low density lipoprotein receptor-related protein 8, apolipoprotein e receptor	0.400937	5.34255	4.07386	0.000107955	0.0161841	1.13052
GGH	8836	gamma-glutamyl hydrolase (conjugase, folylpolygammaglutamyl hydrolase)	0.400165	8.66243	4.0939	0.000100518	0.0158588	1.19472
BAMBI	25805	BMP and activin membrane-bound inhibitor	0.39363	5.00159	5.74691	1.57755e-07	0.00017623	7.05504
AKR1C2	1646	aldo-keto reductase family 1, member C2	0.375335	11.9024	4.2777	5.17732e-05	0.010623	1.79243
TMEM119	338773	transmembrane protein 119	0.37494	4.58453	5.37489	7.33977e-07	0.000590352	5.65422
CSRP2	1466	cysteine and glycine-rich protein 2	0.360863	10.2061	4.15433	8.09624e-05	0.0140663	1.38944
PTGES	9536	prostaglandin E synthase	0.356427	6.52641	4.07591	0.000107168	0.0161841	1.1371
CORO2A	7464	coronin, actin binding protein, 2A	0.354077	6.56636	6.61295	3.85744e-09	9.69567e-06	10.4377
RASSF2	9770	Ras association (RalGDS/AF-6) domain family member 2	0.352972	6.57166	3.65958	0.000450758	0.0347273	-0.149465
CRLF1	9244	cytokine receptor-like factor 1	0.352815	6.59637	3.47679	0.00082228	0.0449441	-0.684015
STK39	27347	serine threonine kinase 39	0.342034	9.28281	4.30637	4.66151e-05	0.0103004	1.88714
RUNX3	864	runt-related transcription factor 3	0.341644	5.65087	4.96619	3.77947e-06	0.0022082	4.16328
GNE	10020	glucosamine (UDP-N-acetyl)-2-epimerase/N-acetylmannosamine kinase	0.337622	7.04976	3.68824	0.000409516	0.0338304	-0.0639027
HYAL1	3373	hyaluronoglucosaminidase 1	0.331522	5.47489	3.92224	0.000184033	0.0217295	0.651532
CORO1A	11151	coronin, actin binding protein, 1A	0.329261	6.82427	3.54769	0.000652719	0.0405385	-0.478985
DAPL1	92196	death associated protein-like 1	0.328741	10.7999	3.63687	0.000486208	0.0352649	-0.216928
CLEC7A	64581	C-type lectin domain family 7, member A	0.326853	4.4151	3.77663	0.000303769	0.0295672	0.202836
WFDC1	58189	WAP four-disulfide core domain 1	0.322161	5.93825	4.27802	5.17127e-05	0.010623	1.79349
GPT2	84706	glutamic pyruvate transaminase (alanine aminotransferase) 2	0.31399	7.76044	3.64669	0.00047057	0.0351068	-0.187801
MSRB1	51734	methionine sulfoxide reductase B1	0.31227	8.64541	4.19003	7.11881e-05	0.0132542	1.50532
BMP7	655	bone morphogenetic protein 7	0.308488	6.85716	4.3206	4.4244e-05	0.0101683	1.93426
COL9A3	1299	collagen, type IX, alpha 3	0.307007	6.26021	3.90738	0.000193788	0.0220152	0.605223
FCER1A	2205	Fc fragment of IgE, high affinity I, receptor for; alpha polypeptide	0.305587	6.18621	4.59158	1.60884e-05	0.00589566	2.84905
KLK9	284366	kallikrein-related peptidase 9	0.299686	6.11704	3.46845	0.000844764	0.0460339	-0.707938
FUOM	282969	fucose mutarotase	0.29802	6.27767	4.69179	1.09797e-05	0.00479955	3.19525
CCL22	6367	chemokine (C-C motif) ligand 22	0.292763	6.42355	3.50988	0.000738515	0.0432978	-0.58868
MAPT	4137	microtubule-associated protein tau	0.292689	6.45461	4.00951	0.00013557	0.0184591	0.925813
TRNP1	388610	TMF1-regulated nuclear protein 1	0.291971	5.62534	3.50132	0.00075938	0.0433981	-0.613411
CCR7	1236	chemokine (C-C motif) receptor 7	0.288811	4.73887	3.53008	0.000691424	0.041502	-0.53017
GSTM4	2948	glutathione S-transferase mu 4	0.28805	6.45377	4.09021	0.000101848	0.0158588	1.18289
LRRC8D	55144	leucine rich repeat containing 8 family, member D	0.286195	7.73305	4.41349	3.1393e-05	0.00864726	2.24421
ZNF703	80139	zinc finger protein 703	0.284312	7.08492	3.64389	0.000474965	0.0351125	-0.196085
CFP	5199	complement factor properdin	0.283707	4.74539	4.84539	6.06564e-06	0.00320968	3.73362
IMPDH2	3615	IMP (inosine 5'-monophosphate) dehydrogenase 2	0.278898	10.66	6.23336	2.00098e-08	3.35298e-05	8.93745
FSCN1	6624	fascin actin-bundling protein 1	0.278845	7.0147	3.53748	0.000674902	0.0412427	-0.508684
NME4	4833	NME/NM23 nucleoside diphosphate kinase 4	0.277766	7.52352	3.79096	0.000289287	0.0290736	0.246506
TNFRSF11A	8792	tumor necrosis factor receptor superfamily, member 11a, NFKB activator	0.275166	5.86098	3.75082	0.000331594	0.0303077	0.124515
TBC1D2	55357	TBC1 domain family, member 2	0.27408	6.76178	4.36564	3.74801e-05	0.00942061	2.08407
EPHB6	2051	EPH receptor B6	0.271342	7.40174	3.63348	0.000491723	0.0354393	-0.226976
NEFM	4741	neurofilament, medium polypeptide	0.270849	4.39612	4.61362	1.47972e-05	0.005614	2.92483
SURF2	6835	surfeit 2	0.26941	6.87025	5.89118	8.60214e-08	0.000108107	7.60788
SLC4A11	83959	solute carrier family 4, sodium borate transporter, member 11	0.264707	6.41711	4.09882	9.87692e-05	0.0158588	1.21051
MFSD12	126321	major facilitator superfamily domain containing 12	0.263102	6.51247	6.02041	4.9748e-08	7.14523e-05	8.10714
ITGAL	3683	integrin, alpha L (antigen CD11A (p180), lymphocyte function-associated antigen 1; alpha polypeptide)	0.255052	4.66504	5.59729	2.94175e-07	0.000295763	6.48712
SLC7A5	8140	solute carrier family 7 (amino acid transporter light chain, L system), member 5	0.25421	9.79857	3.79033	0.000289912	0.0290736	0.244578
CST7	8530	cystatin F (leukocystatin)	0.254107	5.0406	3.85371	0.000233309	0.0248221	0.438942
SLC13A4	26266	solute carrier family 13 (sodium/sulfate symporter), member 4	0.251389	7.05207	4.10649	9.61026e-05	0.0157265	1.23513
SORCS2	57537	sortilin-related VPS10 domain containing receptor 2	0.250714	5.05793	5.13355	1.94521e-06	0.00139694	4.76715
TMEM14A	28978	transmembrane protein 14A	0.249861	9.40418	4.05143	0.000116902	0.0166714	1.05894
SRM	6723	spermidine synthase	0.249043	7.55612	4.64991	1.28869e-05	0.00530268	3.05007
GDPD3	79153	glycerophosphodiester phosphodiesterase domain containing 3	0.24816	9.19876	3.94477	0.000170135	0.0213231	0.721954
MAP3K6	9064	mitogen-activated protein kinase kinase kinase 6	0.246004	6.11919	3.85143	0.000235149	0.0248862	0.431907
AHCYL1	10768	adenosylhomocysteinase-like 1	0.245662	9.07161	4.13912	8.5509e-05	0.0144489	1.34025
OSBPL6	114880	oxysterol binding protein-like 6	0.24482	5.71332	3.90486	0.000195492	0.022084	0.597377
TRIM62	55223	tripartite motif containing 62	0.243097	6.29875	5.20039	1.48786e-06	0.00115069	5.01099
CCDC137	339230	coiled-coil domain containing 137	0.240716	7.19801	3.92106	0.00018479	0.0217295	0.64785
BCL3	602	B-cell CLL/lymphoma 3	0.240169	6.63001	4.47252	2.51919e-05	0.0077932	2.44318
CAPN5	726	calpain 5	0.236121	6.80954	3.45786	0.000874145	0.0471824	-0.738247
SRXN1	140809	sulfiredoxin 1	0.235797	9.22411	3.53912	0.000671298	0.0411538	-0.503926
FAM222A	84915	family with sequence similarity 222, member A	0.234562	4.61639	3.70676	0.000384802	0.0325109	-0.00836393
ITGB7	3695	integrin, beta 7	0.232462	6.91805	5.84612	1.04023e-07	0.000123041	7.43465
MYO1G	64005	myosin IG	0.231071	5.45032	4.07204	0.000108656	0.0161841	1.1247
PNPLA3	80339	patatin-like phospholipase domain containing 3	0.230994	4.44625	3.63604	0.000487549	0.0352649	-0.219383
NCF4	4689	neutrophil cytosolic factor 4, 40kDa	0.227062	5.29666	4.448	2.76078e-05	0.00827794	2.36036
TIFAB	497189	TRAF-interacting protein with forkhead-associated domain, family member B	0.226855	5.16431	5.43972	5.63106e-07	0.000492301	5.89558
FAM132A	388581	family with sequence similarity 132, member A	0.225633	5.27912	3.67876	0.000422736	0.0341372	-0.0922401
TLCD2	727910	TLC domain containing 2	0.222653	5.51642	3.51155	0.000734525	0.0432978	-0.58387
CCDC86	79080	coiled-coil domain containing 86	0.220988	7.74743	4.1737	7.55094e-05	0.0136788	1.45224
CD48	962	CD48 molecule	0.21943	4.93126	4.04447	0.000119823	0.0169676	1.03676
LGALS9	3965	lectin, galactoside-binding, soluble, 9	0.218487	7.1487	3.7461	0.000336944	0.0305193	0.110215
SH3RF3	344558	SH3 domain containing ring finger 3	0.217487	6.37853	3.61519	0.000522499	0.0366077	-0.281041
C1orf233	643988	chromosome 1 open reading frame 233	0.217104	6.62893	4.16486	7.79534e-05	0.0137682	1.42354
SNPH	9751	syntaphilin	0.216956	5.91241	3.72309	0.000364207	0.0318998	0.0407353
ADAMTS15	170689	ADAM metallopeptidase with thrombospondin type 1 motif, 15	0.216541	4.67576	6.23764	1.96451e-08	3.35298e-05	8.95421
CCT5	22948	chaperonin containing TCP1, subunit 5 (epsilon)	0.216428	8.53907	4.40161	3.28078e-05	0.00885903	2.20436
CARD9	64170	caspase recruitment domain family, member 9	0.215697	5.37719	5.974	6.05887e-08	8.12212e-05	7.92741
RASAL1	8437	RAS protein activator like 1 (GAP1 like)	0.214335	6.71161	4.98432	3.51867e-06	0.0022082	4.22825
NOP2	4839	NOP2 nucleolar protein	0.213305	7.53089	4.09425	0.000100394	0.0158588	1.19583
CD247	919	CD247 molecule	0.213251	4.8526	3.67525	0.000427749	0.0342676	-0.102752
CYB561A3	220002	cytochrome b561 family, member A3	0.211352	7.83731	5.01013	3.17766e-06	0.00206813	4.32089
GPR68	8111	G protein-coupled receptor 68	0.209979	5.07742	3.95965	0.000161513	0.0205983	0.76862
LPHN1	22859	latrophilin 1	0.209043	6.26633	3.76366	0.000317457	0.0296568	0.163442
IPO4	79711	importin 4	0.208259	7.27446	4.72904	9.51637e-06	0.00455608	3.32495
CEACAM5	1048	carcinoembryonic antigen-related cell adhesion molecule 5	0.207257	7.921	4.31105	4.58216e-05	0.0102376	1.90263
C9orf78	51759	chromosome 9 open reading frame 78	0.207194	7.26377	4.39259	3.39241e-05	0.00885903	2.17413
VAT1	10493	vesicle amine transport 1	0.205591	10.481	3.44003	0.000925825	0.0485161	-0.789148
NPM3	10360	nucleophosmin/nucleoplasmin 3	0.205351	6.15165	3.43198	0.00095007	0.0489846	-0.812046
IMPA2	3613	inositol(myo)-1(or 4)-monophosphatase 2	0.203351	10.7393	3.51922	0.000716379	0.0427447	-0.56166
C4orf48	401115	chromosome 4 open reading frame 48	0.203283	7.25384	3.70362	0.000388891	0.0327189	-0.0177982
USF1	7391	upstream transcription factor 1	0.202086	4.66238	3.88702	0.000207959	0.0227263	0.54197
EIF4E	1977	eukaryotic translation initiation factor 4E	0.20125	7.96324	3.80466	0.000276067	0.0283222	0.288339
ASB6	140459	ankyrin repeat and SOCS box containing 6	0.200476	7.11567	4.53832	1.96768e-05	0.00656352	2.66675
CCDC51	79714	coiled-coil domain containing 51	0.199194	7.5773	3.61111	0.000529611	0.0369772	-0.293077
CA4	762	carbonic anhydrase IV	0.198091	4.90768	4.58768	1.63281e-05	0.00589566	2.83565
PRR7	80758	proline rich 7 (synaptic)	0.19488	5.21861	4.33278	4.23059e-05	0.0101683	1.97469
LRRN3	54674	leucine rich repeat neuronal 3	0.19344	4.40558	4.39961	3.30525e-05	0.00885903	2.19765
IFI27L2	83982	interferon, alpha-inducible protein 27-like 2	0.192785	7.92385	3.81569	0.000265843	0.0275545	0.322099
DDAH2	23564	dimethylarginine dimethylaminohydrolase 2	0.190915	8.91712	4.25113	5.70409e-05	0.0111357	1.70504
COL18A1	80781	collagen, type XVIII, alpha 1	0.190223	7.2406	3.78962	0.000290621	0.0290736	0.242395
CYFIP2	26999	cytoplasmic FMR1 interacting protein 2	0.189212	4.89463	4.8128	6.88494e-06	0.00346106	3.61861
TUBD1	51174	tubulin, delta 1	0.188791	6.17583	4.16449	7.80572e-05	0.0137682	1.42235
PRAF2	11230	PRA1 domain family, member 2	0.186593	6.2765	4.3203	4.4292e-05	0.0101683	1.93328
FAM167A	83648	family with sequence similarity 167, member A	0.186508	4.74899	3.5366	0.00067685	0.0412427	-0.511244
RPP25	54913	ribonuclease P/MRP 25kDa subunit	0.184092	6.08801	3.59094	0.000566152	0.0378647	-0.352459
C17orf62	79415	chromosome 17 open reading frame 62	0.183189	6.94457	3.52824	0.000695596	0.0416281	-0.535514
CHRNA3	1136	cholinergic receptor, nicotinic, alpha 3 (neuronal)	0.182536	5.38113	4.06424	0.000111709	0.0162771	1.09979
PPIL1	51645	peptidylprolyl isomerase (cyclophilin)-like 1	0.182351	8.14559	3.71425	0.000375224	0.0321064	0.0141328
GDA	9615	guanine deaminase	0.182266	3.87275	4.19593	6.96878e-05	0.0130961	1.52452
LMO1	4004	LIM domain only 1 (rhombotin 1)	0.181213	5.18067	3.45582	0.000879919	0.0471824	-0.744083
TEX264	51368	testis expressed 264	0.181059	7.08244	4.78896	7.55128e-06	0.00370344	3.53478
CHMP7	91782	charged multivesicular body protein 7	0.17949	7.20471	4.63871	1.34492e-05	0.00530268	3.01137
MTFP1	51537	mitochondrial fission process 1	0.178586	6.89374	3.58755	0.000572518	0.0379512	-0.362408
TMEM14C	51522	transmembrane protein 14C	0.178546	9.77133	4.14384	8.40728e-05	0.0143963	1.3555
ALKBH6	84964	alkB, alkylation repair homolog 6 (E. coli)	0.178087	6.48214	3.75763	0.000324028	0.0298879	0.145135
PINX1	54984	PIN2/TERF1 interacting, telomerase inhibitor 1	0.177915	6.88136	4.29194	4.91459e-05	0.010513	1.83942
SIGMAR1	10280	sigma non-opioid intracellular receptor 1	0.176776	7.69018	3.48743	0.000794417	0.0442497	-0.653437
TIMM9	26520	translocase of inner mitochondrial membrane 9 homolog (yeast)	0.17636	7.58722	4.3287	4.29462e-05	0.0101683	1.96113
FAM118B	79607	family with sequence similarity 118, member B	0.175975	4.75849	3.65215	0.00046207	0.0349943	-0.171556
CYGB	114757	cytoglobin	0.17495	6.32497	3.98606	0.000147229	0.0194769	0.851727
ZMYND19	116225	zinc finger, MYND-type containing 19	0.174404	7.60786	3.62766	0.000501328	0.0355966	-0.244207
CDC42EP2	10435	CDC42 effector protein (Rho GTPase binding) 2	0.171843	6.09659	4.53518	1.99112e-05	0.00656352	2.65603
TRAPPC12	51112	trafficking protein particle complex 12	0.171796	7.726	3.73404	0.000350972	0.031366	0.0737859
MEA1	4201	male-enhanced antigen 1	0.171296	9.24236	3.59529	0.000558076	0.0378647	-0.339674
TOLLIP-AS1	255512	TOLLIP antisense RNA 1 (head to head)	0.16799	4.09552	3.68336	0.000416276	0.0340263	-0.0785057
RNF25	64320	ring finger protein 25	0.167555	6.42286	3.91166	0.00019093	0.0219384	0.618541
SMARCE1	6605	SWI/SNF related, matrix associated, actin dependent regulator of chromatin, subfamily e, member 1	0.166077	7.42349	3.90998	0.000192045	0.0219412	0.613322
ZNF394	84124	zinc finger protein 394	0.166032	8.08859	4.43665	2.88011e-05	0.00839323	2.3221
NIT2	56954	nitrilase family, member 2	0.165762	9.01451	4.25808	5.56148e-05	0.0109637	1.72787
BYSL	705	bystin-like	0.164229	7.04808	3.45635	0.00087842	0.0471824	-0.742572
DUS1L	64118	dihydrouridine synthase 1-like (S. cerevisiae)	0.164215	8.70639	3.63117	0.000495511	0.0355847	-0.233811
PTPRCAP	5790	protein tyrosine phosphatase, receptor type, C-associated protein	0.164162	6.39596	3.53125	0.000688794	0.0414679	-0.526784
CHCHD4	131474	coiled-coil-helix-coiled-coil-helix domain containing 4	0.163645	7.53527	3.67799	0.000423828	0.0341372	-0.0945414
TXNRD1	7296	thioredoxin reductase 1	0.163049	5.3923	3.65979	0.000450435	0.0347273	-0.148825
CHST3	9469	carbohydrate (chondroitin 6) sulfotransferase 3	0.16123	6.47077	4.03544	0.000123714	0.01736	1.00804
ATOX1	475	antioxidant 1 copper chaperone	0.160788	9.10211	3.72221	0.000365289	0.0318998	0.0380853
HMHA1	23526	histocompatibility (minor) HA-1	0.160698	6.81647	3.76841	0.000312379	0.0296568	0.177852
NPRL3	8131	nitrogen permease regulator-like 3 (S. cerevisiae)	0.160584	6.28357	4.24384	5.8573e-05	0.0113249	1.68113
LONP1	9361	lon peptidase 1, mitochondrial	0.160335	8.03049	3.6085	0.000534224	0.0370445	-0.300797
PFDN1	5201	prefoldin subunit 1	0.160218	8.59569	4.18615	7.21922e-05	0.0133178	1.4927
ESPN	83715	espin	0.159233	5.31774	4.21051	6.61055e-05	0.0126595	1.57207
PNPO	55163	pyridoxamine 5'-phosphate oxidase	0.159207	7.46077	4.46659	2.5757e-05	0.00784731	2.42311
EMC3	55831	ER membrane protein complex subunit 3	0.158646	7.92911	3.64257	0.000477065	0.0351385	-0.200015
C10orf90	118611	chromosome 10 open reading frame 90	0.158326	3.60609	5.09734	2.24765e-06	0.00155847	4.63571
POLR2H	5437	polymerase (RNA) II (DNA directed) polypeptide H	0.157959	8.76622	4.36146	3.80629e-05	0.009449	2.07014
MRPS33	51650	mitochondrial ribosomal protein S33	0.15767	9.73143	3.72125	0.000366464	0.0318998	0.0352191
MRPL46	26589	mitochondrial ribosomal protein L46	0.157213	7.98458	3.60462	0.000541117	0.0371358	-0.31221
CCDC19	25790	coiled-coil domain containing 19	0.156261	5.91818	3.98993	0.000145243	0.0194167	0.863924
ABCB6	10058	ATP-binding cassette, sub-family B (MDR/TAP), member 6	0.155757	6.08067	3.65992	0.000450239	0.0347273	-0.148438
TRMT6	51605	tRNA methyltransferase 6 homolog (S. cerevisiae)	0.153393	7.06816	3.76927	0.000311472	0.0296568	0.180452
CCDC22	28952	coiled-coil domain containing 22	0.152717	6.08324	4.29319	4.89213e-05	0.010513	1.84356
NMRAL1	57407	NmrA-like family domain containing 1	0.152133	8.56936	3.89732	0.000200673	0.0223182	0.573931
DNTTIP1	116092	deoxynucleotidyltransferase, terminal, interacting protein 1	0.151115	7.79958	4.55524	1.84602e-05	0.0062915	2.72452
NOB1	28987	NIN1/RPN12 binding protein 1 homolog (S. cerevisiae)	0.150025	8.70974	3.64643	0.000470971	0.0351068	-0.18856
YDJC	150223	YdjC homolog (bacterial)	0.149747	6.56618	3.45611	0.000879083	0.0471824	-0.743241
MTX1	4580	metaxin 1	0.148849	8.44947	5.00928	3.18839e-06	0.00206813	4.31783
NIPSNAP1	8508	nipsnap homolog 1 (C. elegans)	0.148112	7.96201	3.65665	0.00045519	0.034935	-0.158187
MAD2L2	10459	MAD2 mitotic arrest deficient-like 2 (yeast)	0.147662	7.089	3.66645	0.000440527	0.034602	-0.128999
KEAP1	9817	kelch-like ECH-associated protein 1	0.14724	8.83463	3.59062	0.000566748	0.0378647	-0.353395
SOCS3	9021	suppressor of cytokine signaling 3	0.147212	4.70833	3.77604	0.000304377	0.0295672	0.201049
SARS2	54938	seryl-tRNA synthetase 2, mitochondrial	0.146886	6.11622	3.42577	0.000969206	0.0497163	-0.829708
TRABD	80305	TraB domain containing	0.146127	6.80481	3.63671	0.000486461	0.0352649	-0.217391
THAP7	80764	THAP domain containing 7	0.145932	7.38495	4.06492	0.000111438	0.0162771	1.10197
NKD2	85409	naked cuticle homolog 2 (Drosophila)	0.145442	5.92103	3.54756	0.00065299	0.0405385	-0.479355
NKIRAS2	28511	NFKB inhibitor interacting Ras-like 2	0.145427	7.52262	3.68551	0.000413288	0.03392	-0.0720815
APLP1	333	amyloid beta (A4) precursor-like protein 1	0.144361	5.45213	3.49854	0.000766268	0.0434817	-0.621425
TTI2	80185	TELO2 interacting protein 2	0.14341	6.52654	3.80899	0.000272013	0.0280494	0.301575
ACE	1636	angiotensin I converting enzyme	0.143299	4.68998	4.05639	0.000114863	0.0165218	1.07476
NSA2	10412	NSA2 ribosome biogenesis homolog (S. cerevisiae)	0.142725	11.2631	3.48528	0.000799972	0.0443136	-0.659619
CHCHD6	84303	coiled-coil-helix-coiled-coil-helix domain containing 6	0.142417	6.64614	3.63935	0.000482202	0.0352649	-0.209557
AKR1C4	1109	aldo-keto reductase family 1, member C4	0.142171	3.08136	4.27194	5.28737e-05	0.0107392	1.77346
MGME1	92667	mitochondrial genome maintenance exonuclease 1	0.141312	8.12634	3.54506	0.000658359	0.0406935	-0.486632
HARS	3035	histidyl-tRNA synthetase	0.141204	8.99571	4.3235	4.3774e-05	0.0101683	1.9439
GSG2	83903	germ cell associated 2 (haspin)	0.140525	4.39999	3.66456	0.000443322	0.034686	-0.134636
DNTTIP2	30836	deoxynucleotidyltransferase, terminal, interacting protein 2	0.140441	9.54063	3.90231	0.000197228	0.0221556	0.589451
IPO7	10527	importin 7	0.13977	9.42406	3.56024	0.000626394	0.0401132	-0.442394
MAP4K1	11184	mitogen-activated protein kinase kinase kinase kinase 1	0.139406	5.39465	3.44208	0.000919723	0.0484131	-0.78329
C10orf2	56652	chromosome 10 open reading frame 2	0.139355	6.44031	3.58485	0.000577651	0.0379512	-0.370349
SLC25A44	9673	solute carrier family 25, member 44	0.139189	7.50532	4.70968	1.02516e-05	0.00464188	3.25746
LAT	27040	linker for activation of T cells	0.137064	5.58341	4.09723	9.93309e-05	0.0158588	1.20541
GALR2	8811	galanin receptor 2	0.136808	3.92986	3.45408	0.000884883	0.047253	-0.74907
CPSF3	51692	cleavage and polyadenylation specific factor 3, 73kDa	0.136612	8.47477	4.12035	9.14551e-05	0.0151982	1.27974
UROS	7390	uroporphyrinogen III synthase	0.135306	5.8415	3.93695	0.000174837	0.0215683	0.6975
CCNH	902	cyclin H	0.134397	8.26864	3.58131	0.000584424	0.0381546	-0.380719
TUFM	7284	Tu translation elongation factor, mitochondrial	0.134291	7.60775	3.48126	0.000810457	0.0446484	-0.671169
NPHP4	261734	nephronophthisis 4	0.134233	5.34581	3.93114	0.000178414	0.0217295	0.679335
VPS37D	155382	vacuolar protein sorting 37 homolog D (S. cerevisiae)	0.134225	6.22661	3.98882	0.000145809	0.0194167	0.860433
TYK2	7297	tyrosine kinase 2	0.133696	8.00014	3.53429	0.000681988	0.0413543	-0.517963
NAT10	55226	N-acetyltransferase 10 (GCN5-related)	0.133529	7.88662	3.43686	0.000935292	0.0485965	-0.798161
EIF3K	27335	eukaryotic translation initiation factor 3, subunit K	0.13303	11.4071	3.92127	0.000184653	0.0217295	0.648512
TRIAP1	51499	TP53 regulated inhibitor of apoptosis 1	0.132822	9.06044	3.45285	0.000888371	0.0472576	-0.752556
KIAA1644	85352	KIAA1644	0.132222	4.83431	4.81787	6.75069e-06	0.00346106	3.63649
SKIV2L	6499	superkiller viralicidic activity 2-like (S. cerevisiae)	0.129417	7.60732	4.1537	8.11464e-05	0.0140663	1.38739
ZMIZ2	83637	zinc finger, MIZ-type containing 2	0.12916	6.40009	3.60505	0.00054036	0.0371358	-0.310963
ACBD6	84320	acyl-CoA binding domain containing 6	0.128397	6.81206	3.45202	0.000890777	0.0472605	-0.754953
TRIM41	90933	tripartite motif containing 41	0.127687	7.70271	3.57222	0.00060219	0.0390607	-0.407353
MRPL14	64928	mitochondrial ribosomal protein L14	0.127664	9.44844	3.5023	0.000756968	0.0433981	-0.610587
YTHDF1	54915	YTH domain family, member 1	0.127477	9.43173	3.54811	0.000651828	0.0405385	-0.477771
ITGB2-AS1	100505746	ITGB2 antisense RNA 1	0.126909	4.96746	3.44694	0.000905466	0.0479135	-0.769448
IGSF1	3547	immunoglobulin superfamily, member 1	0.12621	5.01867	3.51533	0.000725532	0.0430354	-0.572933
RUVBL2	10856	RuvB-like AAA ATPase 2	0.126184	9.45298	3.59186	0.000564443	0.0378647	-0.34977
MFSD9	84804	major facilitator superfamily domain containing 9	0.12598	5.04872	3.83827	0.000246035	0.0257671	0.391392
ATG2A	23130	autophagy related 2A	0.125188	8.12022	3.72687	0.000359582	0.0318998	0.0521448
DESI1	27351	desumoylating isopeptidase 1	0.125039	7.6047	3.91275	0.000190207	0.0219384	0.621945
GCAT	23464	glycine C-acetyltransferase	0.124762	7.50218	3.69339	0.000402492	0.0335822	-0.0484697
ZNF18	7566	zinc finger protein 18	0.124695	6.77708	3.61677	0.000519783	0.0365448	-0.276401
EDC3	80153	enhancer of mRNA decapping 3	0.124481	6.80153	4.17657	7.47328e-05	0.0136612	1.46155
PNPLA5	150379	patatin-like phospholipase domain containing 5	0.124453	4.53134	3.43701	0.000934837	0.0485965	-0.797729
EIF3J	8669	eukaryotic translation initiation factor 3, subunit J	0.124074	8.98946	3.59971	0.000549986	0.0374885	-0.326679
EIF2S1	1965	eukaryotic translation initiation factor 2, subunit 1 alpha, 35kDa	0.124021	8.98759	3.58392	0.000579421	0.0379512	-0.373071
POP7	10248	processing of precursor 7, ribonuclease P/MRP subunit (S. cerevisiae)	0.123826	8.36822	4.09245	0.000101042	0.0158588	1.19005
LINC01057	101928079	long intergenic non-protein coding RNA 1057	0.123598	3.27162	3.54442	0.000659742	0.0406935	-0.488496
PEMT	10400	phosphatidylethanolamine N-methyltransferase	0.123511	7.67506	3.64813	0.000468314	0.0351068	-0.183519
KIAA1958	158405	KIAA1958	0.122868	5.16348	4.03119	0.000125583	0.0174154	0.994559
NEFH	4744	neurofilament, heavy polypeptide	0.122353	4.35384	3.95905	0.000161853	0.0205983	0.766731
DDX23	9416	DEAD (Asp-Glu-Ala-Asp) box polypeptide 23	0.122275	7.84679	3.9625	0.000159911	0.0205983	0.777561
TOE1	114034	target of EGR1, member 1 (nuclear)	0.12198	7.16192	3.9948	0.000142778	0.0192683	0.879292
COASY	80347	CoA synthase	0.121547	8.52759	3.66032	0.00044964	0.0347273	-0.147251
KPNA6	23633	karyopherin alpha 6 (importin alpha 7)	0.120276	7.53495	3.46644	0.000850261	0.0462082	-0.713689
GPR153	387509	G protein-coupled receptor 153	0.120118	6.93823	3.55532	0.000636587	0.0403005	-0.456743
DALRD3	55152	DALR anticodon binding domain containing 3	0.119628	6.11627	3.50577	0.000748476	0.0433981	-0.600573
MRPS21	54460	mitochondrial ribosomal protein S21	0.118968	10.4146	3.59217	0.000563865	0.0378647	-0.348858
APEX1	328	APEX nuclease (multifunctional DNA repair enzyme) 1	0.118211	10.3006	3.50119	0.000759705	0.0433981	-0.61379
C18orf21	83608	chromosome 18 open reading frame 21	0.117542	7.71391	3.5864	0.000574698	0.0379512	-0.365789
LOC283854	283854	uncharacterized LOC283854	0.117302	3.23249	4.06772	0.000110335	0.0162771	1.11091
MADD	8567	MAP-kinase activating death domain	0.115293	7.10696	4.31902	4.45002e-05	0.0101683	1.92904
FAM58A	92002	family with sequence similarity 58, member A	0.11365	7.48968	3.56502	0.000616615	0.03974	-0.428403
NRXN2	9379	neurexin 2	0.11345	4.0939	3.49601	0.000772587	0.0436382	-0.628713
PSMD13	5719	proteasome (prosome, macropain) 26S subunit, non-ATPase, 13	0.113045	8.09212	3.91473	0.000188899	0.0219384	0.628132
DDX27	55661	DEAD (Asp-Glu-Ala-Asp) box polypeptide 27	0.111859	8.16199	3.50465	0.000751191	0.0433981	-0.603787
UMODL1	89766	uromodulin-like 1	0.111054	3.14601	3.91641	0.000187803	0.0219384	0.633346
CISD3	284106	CDGSH iron sulfur domain 3	0.110244	6.3317	3.6785	0.00042311	0.0341372	-0.0930288
MDC1	9656	mediator of DNA-damage checkpoint 1	0.110178	5.43461	3.68899	0.000408492	0.0338304	-0.0616688
PTS	5805	6-pyruvoyltetrahydropterin synthase	0.109402	9.11355	3.67087	0.000434057	0.0344981	-0.115808
JAK3	3718	Janus kinase 3	0.108713	4.0493	3.49401	0.000777622	0.0437995	-0.634478
LRRC47	57470	leucine rich repeat containing 47	0.108332	9.92817	3.45371	0.000885935	0.047253	-0.750123
PTPRD	5789	protein tyrosine phosphatase, receptor type, D	0.107272	3.93707	3.54879	0.000650366	0.0405385	-0.475777
SLC35B1	10237	solute carrier family 35, member B1	0.106864	8.94912	3.63822	0.000484024	0.0352649	-0.212917
PTGDR2	11251	prostaglandin D2 receptor 2	0.106369	4.55352	3.73768	0.000346678	0.0311205	0.0847787
TMEM72	643236	transmembrane protein 72	0.105358	4.96094	3.43899	0.000928919	0.0485161	-0.792104
DNAJC8	22826	DnaJ (Hsp40) homolog, subfamily C, member 8	0.104201	7.92521	3.51562	0.000724852	0.0430354	-0.5721
GPR82	27197	G protein-coupled receptor 82	0.103885	3.10927	3.65486	0.000457913	0.0349943	-0.163502
FAM159A	348378	family with sequence similarity 159, member A	0.102986	3.95234	3.4767	0.00082253	0.0449441	-0.684285
C8orf58	541565	chromosome 8 open reading frame 58	0.101721	6.02887	3.54082	0.000667576	0.0410508	-0.498987
ICK	22858	intestinal cell (MAK-like) kinase	0.100278	4.25865	3.58451	0.00057829	0.0379512	-0.371332
KCTD2	23510	potassium channel tetramerization domain containing 2	0.0989229	7.6091	3.53393	0.000682794	0.0413543	-0.519013
SDHAF1	644096	succinate dehydrogenase complex assembly factor 1	0.098101	7.47493	3.60813	0.000534869	0.0370445	-0.301871
SARNP	84324	SAP domain containing ribonucleoprotein	0.094034	7.38602	3.71771	0.000370864	0.0320047	0.0245642
RABEPK	10244	Rab9 effector protein with kelch motifs	0.0927231	5.56196	3.71645	0.000372443	0.0320047	0.0207713
ELAC2	60528	elaC ribonuclease Z 2	0.0920488	5.78344	3.84978	0.000236482	0.0248963	0.426845
ORF1	55354	uncharacterized protein, clone pT-Adv JuaX22	0.0911806	3.26842	3.43963	0.000927014	0.0485161	-0.790285
PRLHR	2834	prolactin releasing hormone receptor	0.0909733	3.38423	3.71287	0.000376976	0.0321196	0.00997495
CD2BP2	10421	CD2 (cytoplasmic tail) binding protein 2	0.0872123	8.15848	3.74385	0.000339515	0.0306142	0.103426
ANXA2	302	annexin A2	-0.0768276	13.9357	-3.68752	0.000410514	0.0338304	-0.0660735
SH2D4B	387694	SH2 domain containing 4B	-0.106046	3.38967	-3.64505	0.000473143	0.0351068	-0.192659
MS4A1	931	membrane-spanning 4-domains, subfamily A, member 1	-0.11219	3.54175	-3.49799	0.000767655	0.0434817	-0.623029
AIDA	64853	axin interactor, dorsalization associated	-0.119858	9.62985	-3.7667	0.000314194	0.0296568	0.172676
CHIC1	53344	cysteine-rich hydrophobic domain 1	-0.125712	4.30201	-3.92721	0.000180875	0.0217295	0.667052
LOC283482	283482	uncharacterized LOC283482	-0.12697	3.9186	-3.72152	0.000366131	0.0318998	0.036031
BLNK	29760	B-cell linker	-0.130093	10.7777	-3.69537	0.000399825	0.0334987	-0.0425375
CD24	100133941	CD24 molecule	-0.130378	13.0722	-3.9272	0.000180885	0.0217295	0.667003
IGF2BP3	10643	insulin-like growth factor 2 mRNA binding protein 3	-0.130809	3.66764	-4.44428	2.79938e-05	0.00827794	2.3478
AKT3	10000	v-akt murine thymoma viral oncogene homolog 3	-0.131688	4.19731	-3.6516	0.000462924	0.0349943	-0.173202
PUM2	23369	pumilio RNA-binding family member 2	-0.134428	9.42202	-3.77683	0.00030356	0.0295672	0.203451
MTMR10	54893	myotubularin related protein 10	-0.143558	6.43372	-4.14248	8.44821e-05	0.0143963	1.35112
TSC22D2	9819	TSC22 domain family, member 2	-0.14763	4.14537	-3.56991	0.000606794	0.0392328	-0.414126
CHSY3	337876	chondroitin sulfate synthase 3	-0.156562	3.64523	-3.49287	0.000780504	0.043839	-0.63776
CA5B	11238	carbonic anhydrase VB, mitochondrial	-0.161159	5.22175	-3.60744	0.000536103	0.0370445	-0.303923
JAK2	3717	Janus kinase 2	-0.170555	5.59385	-3.55496	0.000637336	0.0403005	-0.457788
RUNX1T1	862	runt-related transcription factor 1; translocated to, 1 (cyclin D-related)	-0.171114	4.63857	-3.88751	0.000207609	0.0227263	0.54348
ABCB1	5243	ATP-binding cassette, sub-family B (MDR/TAP), member 1	-0.171145	4.18858	-4.37162	3.66615e-05	0.00935454	2.10402
WLS	79971	wntless Wnt ligand secretion mediator	-0.172982	9.04808	-3.62903	0.000499041	0.0355966	-0.240134
ELK3	2004	ELK3, ETS-domain protein (SRF accessory protein 2)	-0.173068	8.00333	-3.42492	0.000971846	0.0497249	-0.832116
FAR1	84188	fatty acyl CoA reductase 1	-0.174246	8.52886	-3.53221	0.000686644	0.0414626	-0.524007
HBP1	26959	HMG-box transcription factor 1	-0.176743	7.35722	-3.5019	0.00075796	0.0433981	-0.61175
BNIPL	149428	BCL2/adenovirus E1B 19kD interacting protein like	-0.182186	9.31406	-3.60113	0.000547399	0.0374391	-0.322483
MARK1	4139	MAP/microtubule affinity-regulating kinase 1	-0.184525	5.25821	-4.13577	8.65407e-05	0.0145013	1.32945
TMEM217	221468	transmembrane protein 217	-0.185013	4.03039	-3.49873	0.0007658	0.0434817	-0.620882
TJP1	7082	tight junction protein 1	-0.190907	10.3203	-3.4355	0.000939408	0.0486325	-0.802051
TSPAN5	10098	tetraspanin 5	-0.192678	7.50932	-3.48901	0.000790342	0.044145	-0.648874
LINC00883	344595	long intergenic non-protein coding RNA 883	-0.192836	4.50642	-4.0862	0.000103317	0.0158588	1.17001
TMEM168	64418	transmembrane protein 168	-0.195635	8.15243	-3.4226	0.0009791	0.0499689	-0.838701
PGBD1	84547	piggyBac transposable element derived 1	-0.197286	4.14997	-3.4447	0.00091202	0.0481336	-0.775838
MLLT10	8028	myeloid/lymphoid or mixed-lineage leukemia (trithorax homolog, Drosophila); translocated to, 10	-0.198272	5.88468	-3.98319	0.000148722	0.0195458	0.842672
MCEE	84693	methylmalonyl CoA epimerase	-0.201242	9.03969	-4.63889	1.344e-05	0.00530268	3.01199
PDK1	5163	pyruvate dehydrogenase kinase, isozyme 1	-0.204999	7.43588	-3.43503	0.000940821	0.0486325	-0.803382
NTRK3	4916	neurotrophic tyrosine kinase, receptor, type 3	-0.20848	5.57487	-4.26204	5.48175e-05	0.0109637	1.74089
VSNL1	7447	visinin-like 1	-0.209781	10.3156	-3.66877	0.000437114	0.034602	-0.122065
GRAMD3	65983	GRAM domain containing 3	-0.210139	5.51055	-4.56221	1.79801e-05	0.00623352	2.74838
SLC40A1	30061	solute carrier family 40 (iron-regulated transporter), member 1	-0.210399	7.43617	-3.55159	0.000644415	0.0405385	-0.467606
CLIC3	9022	chloride intracellular channel 3	-0.211122	12.1118	-4.19619	6.96213e-05	0.0130961	1.52538
PRRG1	5638	proline rich Gla (G-carboxyglutamic acid) 1	-0.211978	6.93271	-3.56156	0.000623673	0.0400665	-0.438523
SDR16C5	195814	short chain dehydrogenase/reductase family 16C, member 5	-0.219962	11.3776	-3.78095	0.000299328	0.0295672	0.216002
BBS12	166379	Bardet-Biedl syndrome 12	-0.221139	4.58555	-3.64582	0.000471928	0.0351068	-0.190368
CBFA2T2	9139	core-binding factor, runt domain, alpha subunit 2; translocated to, 2	-0.222537	5.94235	-3.89178	0.000204562	0.0226007	0.556728
OSBPL3	26031	oxysterol binding protein-like 3	-0.223213	6.82994	-3.42773	0.000963118	0.0495304	-0.824127
ABLIM1	3983	actin binding LIM protein 1	-0.223568	11.0669	-3.92995	0.000179157	0.0217295	0.675608
YWHAZ	7534	tyrosine 3-monooxygenase/tryptophan 5-monooxygenase activation protein, zeta	-0.224533	12.4492	-3.76261	0.000318592	0.0296568	0.160253
CCR2	729230	chemokine (C-C motif) receptor 2	-0.226041	4.38518	-3.7785	0.000301841	0.0295672	0.208528
KAT6B	23522	K(lysine) acetyltransferase 6B	-0.229545	6.59134	-3.67758	0.000424423	0.0341372	-0.0957928
CEP76	79959	centrosomal protein 76kDa	-0.229546	8.22336	-3.96082	0.00016085	0.0205983	0.772306
PTENP1	11191	phosphatase and tensin homolog pseudogene 1 (functional)	-0.229918	4.01453	-4.0089	0.000135864	0.0184591	0.923872
NCK1	4690	NCK adaptor protein 1	-0.237798	9.345	-3.92506	0.000182232	0.0217295	0.660347
STON2	85439	stonin 2	-0.239642	5.37554	-3.55778	0.000631458	0.0401815	-0.449552
LNPEP	4012	leucyl/cystinyl aminopeptidase	-0.246271	5.30741	-3.48196	0.00080862	0.0446484	-0.669157
ZNF542	147947	zinc finger protein 542	-0.247528	5.9209	-4.30068	4.75983e-05	0.0104033	1.8683
KIAA1147	57189	KIAA1147	-0.249392	7.85319	-3.66676	0.000440067	0.034602	-0.128067
SLC4A4	8671	solute carrier family 4 (sodium bicarbonate cotransporter), member 4	-0.249783	4.4916	-3.67236	0.0004319	0.0344629	-0.111366
TRAM1	23471	translocation associated membrane protein 1	-0.251697	9.82354	-3.45728	0.000875772	0.0471824	-0.739896
PAPOLG	64895	poly(A) polymerase gamma	-0.252872	5.38853	-3.77432	0.000306162	0.0295976	0.195821
NCOA2	10499	nuclear receptor coactivator 2	-0.253718	6.37825	-3.50528	0.000749662	0.0433981	-0.601979
MET	4233	met proto-oncogene	-0.254555	6.37226	-3.97957	0.000150624	0.0196672	0.831261
FZD6	8323	frizzled class receptor 6	-0.25675	8.25598	-3.85758	0.000230218	0.0246235	0.450884
BARX2	8538	BARX homeobox 2	-0.264754	7.15694	-3.93958	0.000173244	0.0215036	0.705714
C11orf80	79703	chromosome 11 open reading frame 80	-0.268737	7.03329	-3.87612	0.000215948	0.0232208	0.508195
BARD1	580	BRCA1 associated RING domain 1	-0.269829	7.63197	-3.75126	0.000331106	0.0303077	0.12583
OGT	8473	O-linked N-acetylglucosamine (GlcNAc) transferase	-0.269921	7.11953	-3.55916	0.000628614	0.0401275	-0.445539
TM4SF1	4071	transmembrane 4 L six family member 1	-0.273883	11.4556	-3.71151	0.000378703	0.0321306	0.00589539
SLC16A2	6567	solute carrier family 16, member 2 (thyroid hormone transporter)	-0.273953	6.396	-3.54747	0.000653196	0.0405385	-0.479636
PRSS12	8492	protease, serine, 12 (neurotrypsin, motopsin)	-0.277736	4.87542	-3.47745	0.000820518	0.0449441	-0.682113
PLD1	5337	phospholipase D1, phosphatidylcholine-specific	-0.282455	8.17169	-3.94377	0.000170729	0.0213231	0.718831
MIER3	166968	mesoderm induction early response 1, family member 3	-0.284722	6.13781	-3.79674	0.000283644	0.0288056	0.264124
SLC11A2	4891	solute carrier family 11 (proton-coupled divalent metal ion transporter), member 2	-0.287663	7.68994	-3.76306	0.000318112	0.0296568	0.1616
IGF1R	3480	insulin-like growth factor 1 receptor	-0.293322	6.69772	-3.77123	0.000309402	0.0296568	0.186413
C1GALT1	56913	core 1 synthase, glycoprotein-N-acetylgalactosamine 3-beta-galactosyltransferase, 1	-0.303256	7.10111	-4.05598	0.000115032	0.0165218	1.07344
MDFIC	29969	MyoD family inhibitor domain containing	-0.304499	7.2164	-3.50234	0.000756868	0.0433981	-0.61047
CRISPLD1	83690	cysteine-rich secretory protein LCCL domain containing 1	-0.309524	4.01695	-3.50701	0.000745458	0.0433981	-0.596987
ABHD17B	51104	abhydrolase domain containing 17B	-0.319714	6.34199	-3.50986	0.000738569	0.0432978	-0.588745
GADD45B	4616	growth arrest and DNA-damage-inducible, beta	-0.327943	7.53839	-3.48996	0.000787913	0.0441319	-0.646144
SULF1	23213	sulfatase 1	-0.332717	5.61086	-3.62072	0.000513015	0.0361954	-0.264729
SAMHD1	25939	SAM domain and HD domain 1	-0.33281	8.68285	-4.58621	1.64192e-05	0.00589566	2.83062
OXR1	55074	oxidation resistance 1	-0.337928	7.3757	-4.71564	1.00196e-05	0.00464188	3.27822
MGP	4256	matrix Gla protein	-0.344261	6.76067	-4.25895	5.54382e-05	0.0109637	1.73074
MAX	4149	MYC associated factor X	-0.345014	7.8417	-3.57529	0.000596136	0.0387932	-0.398368
CYYR1	116159	cysteine/tyrosine-rich 1	-0.35105	6.27101	-4.27861	5.16005e-05	0.010623	1.79545
B4GALNT2	124872	beta-1,4-N-acetyl-galactosaminyl transferase 2	-0.354933	4.71191	-3.6268	0.000502756	0.0355966	-0.24674
PCSK5	5125	proprotein convertase subtilisin/kexin type 5	-0.364374	8.04939	-4.51049	2.18494e-05	0.00686481	2.57196
ERO1L	30001	ERO1-like (S. cerevisiae)	-0.369907	11.0073	-3.88376	0.000210318	0.0227949	0.531863
TOX3	27324	TOX high mobility group box family member 3	-0.385531	5.19564	-3.72266	0.000364727	0.0318998	0.0394599
ANKRD33B	651746	ankyrin repeat domain 33B	-0.40751	7.08177	-4.57523	1.71166e-05	0.00603827	2.79294
TMOD3	29766	tropomodulin 3 (ubiquitous)	-0.415143	8.64261	-4.10621	9.61983e-05	0.0157265	1.23424
CYSLTR1	10800	cysteinyl leukotriene receptor 1	-0.41677	6.82982	-5.64905	2.37289e-07	0.000251126	6.68296
RASSF6	166824	Ras association (RalGDS/AF-6) domain family member 6	-0.462632	4.87911	-5.38868	6.93831e-07	0.000581315	5.70545
CTSV	1515	cathepsin V	-0.480916	9.84952	-3.76127	0.000320048	0.0296568	0.15618
STAC	6769	SH3 and cysteine rich domain	-0.496261	7.50833	-4.64669	1.30461e-05	0.00530268	3.03895
GPRC5A	9052	G protein-coupled receptor, class C, group 5, member A	-0.502804	7.10242	-3.58959	0.000568686	0.0378647	-0.356432
ZNF83	55769	zinc finger protein 83	-0.518958	6.03831	-5.17425	1.65259e-06	0.00123075	4.91545
PER3	8863	period circadian clock 3	-0.520044	5.51681	-4.97286	3.6813e-06	0.0022082	4.18719
CCL18	6362	chemokine (C-C motif) ligand 18 (pulmonary and activation-regulated)	-0.527405	6.77552	-3.77965	0.000300662	0.0295672	0.212025
LOC201651	201651	arylacetamide deacetylase (esterase) pseudogene	-0.529148	4.70859	-3.51364	0.000729542	0.043146	-0.577827
EGFL6	25975	EGF-like-domain, multiple 6	-0.541674	6.68603	-4.3138	4.53613e-05	0.0102376	1.91174
ANXA3	306	annexin A3	-0.544161	10.1337	-3.62883	0.000499376	0.0355966	-0.240731
CD163	9332	CD163 molecule	-0.570774	6.24692	-4.01754	0.000131785	0.0181502	0.951252
MRC1	4360	mannose receptor, C type 1	-0.613112	6.56599	-3.897	0.000200895	0.0223182	0.572939
LEPR	3953	leptin receptor	-0.683811	6.52562	-4.91465	4.6277e-06	0.00258483	3.97933
SOX9	6662	SRY (sex determining region Y)-box 9	-0.685695	8.43498	-4.86454	5.62945e-06	0.00305938	3.80137
LYVE1	10894	lymphatic vessel endothelial hyaluronan receptor 1	-0.70028	6.31685	-4.34227	4.08547e-05	0.0100184	2.00621
PEG3	5178	paternally expressed 3	-0.712579	4.81268	-4.08777	0.000102739	0.0158588	1.17506
FLG	2312	filaggrin	-0.852924	11.2215	-3.48628	0.000797384	0.0442922	-0.656744
