# Supplementary material for: Bioinformatics Analysis of the Effects of Tobacco Smoke on Gene Expression
Source: PLoS One. 2015 Dec 2;10(12):e0143377. doi: 10.1371/journal.pone.0143377 (PMC4667894; doi:10.1371/journal.pone.0143377)
Supplement: S2 Table — (XLS) [file pone.0143377.s002.xls]

## Sheet: GO BP
Gene Ontology Biological Process GeneRatio: mapped gene number / sumitted gene number BgRatio: GO BP term's gene number / backgroung gene number
ID	Description	GeneRatio	BgRatio	pvalue	p.adjust	geneID	Count
GO:0008150	biological_process	322/322	15034/18207	9.07039e-28	9.07039e-28	AKT3/CD24/GNE/ABCB6/SLC35B1/RABEPK/POP7/SIGMAR1/CCL26/NPM3/PEMT/NSA2/CD2BP2/CDC42EP2/MAD2L2/CEACAM5/VAT1/NCOA2/IPO7/IGF2BP3/AHCYL1/CYSLTR1/RUVBL2/LYVE1/AKR1C4/CORO1A/MAP4K1/PRAF2/CA5B/PTGDR2/CHRNA3/CYGB/OSBPL6/CYYR1/C10orf90/PNLIPRP3/AMICA1/CCR7/B4GALNT2/MFSD12/COL9A3/CHCHD4/ASB6/SRXN1/CSRP2/SLC47A2/ZNF542/BNIPL/YDJC/PNPLA5/CTSV/CYP1A1/CYP1B1/VPS37D/ACE/AKR1C2/BBS12/RASSF6/MIER3/ADAMTS15/NQO1/SDR…	322
GO:0009987	cellular process	285/322	13315/18207	7.9806e-12	7.9806e-12	AKT3/CD24/GNE/ABCB6/SLC35B1/RABEPK/POP7/SIGMAR1/CCL26/NPM3/PEMT/NSA2/CD2BP2/CDC42EP2/MAD2L2/CEACAM5/VAT1/NCOA2/IPO7/IGF2BP3/AHCYL1/CYSLTR1/RUVBL2/LYVE1/AKR1C4/CORO1A/MAP4K1/CA5B/PTGDR2/CHRNA3/C10orf90/AMICA1/CCR7/B4GALNT2/COL9A3/CHCHD4/ASB6/CSRP2/SLC47A2/ZNF542/BNIPL/CTSV/CYP1A1/CYP1B1/VPS37D/ACE/AKR1C2/BBS12/RASSF6/MIER3/NQO1/SDR16C5/EIF2S1/EIF4E/ELK3/EPHB6/ALDH3A1/FCER1A/DNAJC8/ICK/LPHN1/CCT5/F…	285
GO:0044699	single-organism process	260/322	12011/18207	2.5247e-09	2.5247e-09	AKT3/CD24/GNE/ABCB6/SLC35B1/RABEPK/SIGMAR1/CCL26/PEMT/CDC42EP2/MAD2L2/CEACAM5/VAT1/NCOA2/IPO7/IGF2BP3/AHCYL1/CYSLTR1/RUVBL2/LYVE1/AKR1C4/CORO1A/MAP4K1/PRAF2/CA5B/PTGDR2/CHRNA3/CYGB/OSBPL6/C10orf90/PNLIPRP3/AMICA1/CCR7/B4GALNT2/COL9A3/CHCHD4/ASB6/CSRP2/SLC47A2/BNIPL/PNPLA5/CTSV/CYP1A1/CYP1B1/VPS37D/ACE/AKR1C2/BBS12/RASSF6/NQO1/SDR16C5/EIF2S1/EIF4E/ELK3/EPHB6/ALDH3A1/FCER1A/ICK/LPHN1/CCT5/FLG/SULF1…	260
GO:0044763	single-organism cellular process	237/322	10756/18207	2.85114e-08	2.85114e-08	AKT3/CD24/GNE/ABCB6/SLC35B1/RABEPK/SIGMAR1/CCL26/PEMT/CDC42EP2/MAD2L2/CEACAM5/VAT1/NCOA2/IPO7/AHCYL1/CYSLTR1/RUVBL2/LYVE1/AKR1C4/CORO1A/MAP4K1/CA5B/PTGDR2/CHRNA3/C10orf90/AMICA1/CCR7/B4GALNT2/COL9A3/CHCHD4/ASB6/CSRP2/SLC47A2/BNIPL/CTSV/CYP1A1/CYP1B1/ACE/AKR1C2/BBS12/RASSF6/NQO1/SDR16C5/EIF2S1/EIF4E/ELK3/EPHB6/ALDH3A1/FCER1A/ICK/LPHN1/CCT5/FLG/SULF1/GCAT/KAT6B/HMHA1/DDAH2/ALOX5AP/ALOX12B/BAMBI/SAM…	237
GO:0008152	metabolic process	225/322	10103/18207	6.65324e-08	6.65324e-08	AKT3/CD24/GNE/ABCB6/POP7/CCL26/NPM3/PEMT/NSA2/CD2BP2/CDC42EP2/MAD2L2/NCOA2/IPO7/IGF2BP3/AHCYL1/RUVBL2/LYVE1/AKR1C4/MAP4K1/CA5B/CHRNA3/CYGB/C10orf90/PNLIPRP3/CCR7/B4GALNT2/COL9A3/CHCHD4/ASB6/ZNF542/YDJC/PNPLA5/CTSV/CYP1A1/CYP1B1/VPS37D/ACE/AKR1C2/BBS12/MIER3/ADAMTS15/NQO1/SDR16C5/EIF2S1/EIF4E/ELK3/ALDH3A1/FCER1A/DNAJC8/ICK/CCT5/ATG2A/SULF1/PUM2/GCAT/TRAM1/KAT6B/DDAH2/KPNA6/ALOX5AP/ALOX12B/BAMBI/SA…	225
GO:0050896	response to stimulus	170/322	7012/18207	1.10971e-07	1.10971e-07	AKT3/CD24/ABCB6/CCL26/MAD2L2/NCOA2/IPO7/CYSLTR1/RUVBL2/LYVE1/AKR1C4/CORO1A/MAP4K1/PTGDR2/CHRNA3/CYGB/C10orf90/AMICA1/CCR7/COL9A3/ASB6/SRXN1/CTSV/CYP1A1/CYP1B1/AKR1C2/RASSF6/NQO1/SDR16C5/EIF2S1/EIF4E/ELK3/ALDH3A1/FCER1A/ICK/LPHN1/CCT5/SULF1/HMHA1/DDAH2/ALOX5AP/ALOX12B/BAMBI/SAMHD1/NPHP4/HBP1/CYFIP2/LAT/STK39/PRLHR/NKIRAS2/GPX2/GSTA3/GSTM3/GSTM4/BLNK/MDFIC/ERO1L/ANXA2/ANXA3/APEX1/APLP1/HTR3A/HYAL1/…	170
GO:0006950	response to stress	94/322	3224/18207	2.28171e-07	2.28171e-07	CD24/ABCB6/CCL26/MAD2L2/CYSLTR1/RUVBL2/LYVE1/CORO1A/MAP4K1/CYGB/C10orf90/AMICA1/CCR7/SRXN1/CTSV/CYP1A1/NQO1/EIF2S1/ELK3/ALDH3A1/FCER1A/ALOX5AP/SAMHD1/CYFIP2/LAT/STK39/GPX2/GSTM3/BLNK/MDFIC/ERO1L/ANXA2/ANXA3/APEX1/HYAL1/IGF1R/ITGAL/JAK2/JAK3/FAM132A/MAX/MET/GADD45B/NCK1/ATOX1/SLC11A2/NTRK3/CD207/TRIAP1/PDK1/MSRB1/CFP/PLD1/POLR2H/PPARG/OXR1/TRIM62/PSMD13/PTPRCAP/BARD1/BCL3/S100A7/S100A12/CCL5/CCL18…	94
GO:0071704	organic substance metabolic process	212/322	9516/18207	4.52234e-07	4.52234e-07	AKT3/CD24/GNE/ABCB6/POP7/CCL26/NPM3/PEMT/NSA2/CD2BP2/CDC42EP2/MAD2L2/NCOA2/IGF2BP3/AHCYL1/RUVBL2/LYVE1/AKR1C4/MAP4K1/CHRNA3/C10orf90/PNLIPRP3/CCR7/B4GALNT2/COL9A3/CHCHD4/ASB6/ZNF542/YDJC/PNPLA5/CTSV/CYP1A1/CYP1B1/VPS37D/ACE/AKR1C2/BBS12/MIER3/ADAMTS15/NQO1/SDR16C5/EIF2S1/EIF4E/ELK3/ALDH3A1/FCER1A/DNAJC8/ICK/CCT5/SULF1/PUM2/GCAT/TRAM1/KAT6B/DDAH2/KPNA6/ALOX5AP/ALOX12B/BAMBI/SAMHD1/TIMM9/HBP1/CYFIP…	212
GO:0006979	response to oxidative stress	18/322	280/18207	2.71994e-06	2.71994e-06	CYGB/CCR7/SRXN1/NQO1/GPX2/APEX1/HYAL1/JAK2/MET/ATOX1/SLC11A2/PDK1/MSRB1/OXR1/S100A7/BMP7/AKR1C3/LONP1	18
GO:0051716	cellular response to stimulus	136/322	5509/18207	2.91618e-06	2.91618e-06	AKT3/CD24/CCL26/MAD2L2/NCOA2/IPO7/RUVBL2/AKR1C4/CORO1A/MAP4K1/PTGDR2/CHRNA3/C10orf90/AMICA1/CCR7/ASB6/CTSV/CYP1A1/CYP1B1/AKR1C2/RASSF6/NQO1/EIF2S1/EIF4E/ELK3/FCER1A/ICK/LPHN1/SULF1/HMHA1/DDAH2/ALOX5AP/ALOX12B/BAMBI/NPHP4/HBP1/CYFIP2/LAT/STK39/PRLHR/NKIRAS2/GSTA3/GSTM3/GSTM4/BLNK/MDFIC/ERO1L/ANXA2/APEX1/APLP1/HTR3A/HYAL1/IGF1R/IGSF1/IMPA2/ITGAL/ITGB7/JAK2/JAK3/KRT10/FAM132A/LEPR/LGALS9/MARK1/MAX/M…	136
GO:0044237	cellular metabolic process	201/322	9100/18207	3.90864e-06	3.90864e-06	AKT3/CD24/GNE/ABCB6/POP7/CCL26/NPM3/PEMT/NSA2/CD2BP2/CDC42EP2/MAD2L2/NCOA2/IGF2BP3/AHCYL1/RUVBL2/AKR1C4/MAP4K1/CA5B/CHRNA3/CCR7/B4GALNT2/CHCHD4/ASB6/ZNF542/CYP1A1/CYP1B1/ACE/AKR1C2/BBS12/MIER3/NQO1/SDR16C5/EIF2S1/EIF4E/ELK3/ALDH3A1/FCER1A/DNAJC8/ICK/CCT5/ATG2A/SULF1/PUM2/GCAT/TRAM1/KAT6B/DDAH2/KPNA6/ALOX5AP/ALOX12B/BAMBI/SAMHD1/TIMM9/HBP1/CYFIP2/TOX3/EIF3K/STK39/GSTA3/GSTM3/GSTM4/MDFIC/ERO1L/ANXA…	201
GO:0044238	primary metabolic process	202/322	9217/18207	6.72244e-06	6.72244e-06	AKT3/CD24/GNE/POP7/CCL26/NPM3/PEMT/NSA2/CD2BP2/CDC42EP2/MAD2L2/NCOA2/IGF2BP3/AHCYL1/RUVBL2/LYVE1/AKR1C4/MAP4K1/CHRNA3/PNLIPRP3/CCR7/B4GALNT2/CHCHD4/ASB6/ZNF542/YDJC/PNPLA5/CTSV/CYP1A1/CYP1B1/VPS37D/ACE/AKR1C2/BBS12/MIER3/ADAMTS15/NQO1/SDR16C5/EIF2S1/EIF4E/ELK3/FCER1A/DNAJC8/ICK/CCT5/SULF1/PUM2/GCAT/TRAM1/KAT6B/DDAH2/KPNA6/ALOX5AP/ALOX12B/BAMBI/SAMHD1/TIMM9/HBP1/CYFIP2/TOX3/EIF3K/STK39/DESI1/FUOM/…	202
GO:0065007	biological regulation	201/322	9193/18207	9.09639e-06	9.09639e-06	AKT3/CD24/ABCB6/SIGMAR1/CCL26/CD2BP2/CDC42EP2/MAD2L2/CEACAM5/VAT1/NCOA2/IPO7/IGF2BP3/AHCYL1/CYSLTR1/RUVBL2/AKR1C4/CORO1A/MAP4K1/PTGDR2/CHRNA3/C10orf90/AMICA1/CCR7/B4GALNT2/ASB6/ZNF542/BNIPL/CYP1A1/ACE/AKR1C2/BBS12/RASSF6/MIER3/NQO1/SDR16C5/EIF2S1/EIF4E/ELK3/EPHB6/ALDH3A1/FCER1A/ICK/LPHN1/FLG/SULF1/PUM2/KAT6B/HMHA1/DDAH2/KPNA6/ALOX5AP/ALOX12B/BAMBI/SAMHD1/EGFL6/NPHP4/HBP1/CYFIP2/LAT/TOX3/EIF3K/STK…	201
GO:0006954	inflammatory response	25/322	541/18207	1.28273e-05	1.28273e-05	CCL26/CYSLTR1/CCR7/FCER1A/ALOX5AP/STK39/GPX2/BLNK/HYAL1/ITGAL/JAK2/FAM132A/CFP/PPARG/S100A12/CCL5/CCL18/CCL22/CLEC7A/CCR2/YWHAZ/GPR68/TNFRSF11A/CD163/PTGES	25
GO:0009967	positive regulation of signal transduction	37/322	987/18207	1.34267e-05	1.34267e-05	CD24/MAP4K1/PTGDR2/CCR7/AKR1C2/FCER1A/SULF1/ALOX12B/BAMBI/LAT/BLNK/MDFIC/IGF1R/ITGAL/JAK2/JAK3/FAM132A/LGALS9/MET/GADD45B/NTRK3/TRIM62/LGR6/S100A7/S100A12/CCL5/SECTM1/CARD9/BMP7/SOX9/WLS/MADD/RUNX3/AKR1C3/TNFRSF11A/MAP3K6/CRLF1	37
GO:1902533	positive regulation of intracellular signal transduction	28/322	658/18207	1.75915e-05	1.75915e-05	CD24/MAP4K1/CCR7/AKR1C2/FCER1A/ALOX12B/MDFIC/IGF1R/ITGAL/JAK2/FAM132A/LGALS9/MET/GADD45B/NTRK3/TRIM62/S100A7/S100A12/CCL5/SECTM1/CARD9/SOX9/WLS/MADD/AKR1C3/TNFRSF11A/MAP3K6/CRLF1	28
GO:1901700	response to oxygen-containing compound	40/322	1136/18207	2.49152e-05	2.49152e-05	AKR1C4/CCR7/CTSV/CYP1A1/AKR1C2/NQO1/EIF4E/ALDH3A1/APEX1/APLP1/HTR3A/HYAL1/IGF1R/JAK2/JAK3/FAM132A/MAX/MET/NTRK3/PPARG/OXR1/WFDC1/S100A7/CCL5/CARD9/CLEC7A/BMP7/SOX9/TJP1/USF1/LRP8/ZNF703/COL18A1/DGAT2/OGT/AKR1C3/TNFRSF11A/GGH/SOCS3/PTGES	40
GO:0050789	regulation of biological process	190/322	8685/18207	2.62379e-05	2.62379e-05	AKT3/CD24/SIGMAR1/CCL26/CD2BP2/CDC42EP2/MAD2L2/CEACAM5/VAT1/NCOA2/IPO7/IGF2BP3/AHCYL1/CYSLTR1/RUVBL2/AKR1C4/CORO1A/MAP4K1/PTGDR2/CHRNA3/C10orf90/AMICA1/CCR7/B4GALNT2/ASB6/ZNF542/BNIPL/CYP1A1/ACE/AKR1C2/BBS12/RASSF6/MIER3/NQO1/EIF2S1/EIF4E/ELK3/ALDH3A1/FCER1A/ICK/LPHN1/SULF1/PUM2/KAT6B/HMHA1/DDAH2/KPNA6/ALOX5AP/ALOX12B/BAMBI/SAMHD1/EGFL6/NPHP4/HBP1/CYFIP2/LAT/TOX3/EIF3K/STK39/PRLHR/NKIRAS2/GPX2/BL…	190
GO:0023056	positive regulation of signaling	37/322	1035/18207	3.73796e-05	3.73796e-05	CD24/MAP4K1/PTGDR2/CCR7/AKR1C2/FCER1A/SULF1/ALOX12B/BAMBI/LAT/BLNK/MDFIC/IGF1R/ITGAL/JAK2/JAK3/FAM132A/LGALS9/MET/GADD45B/NTRK3/TRIM62/LGR6/S100A7/S100A12/CCL5/SECTM1/CARD9/BMP7/SOX9/WLS/MADD/RUNX3/AKR1C3/TNFRSF11A/MAP3K6/CRLF1	37
GO:0016477	cell migration	35/322	958/18207	3.96283e-05	3.96283e-05	CD24/CCL26/CORO1A/AMICA1/CCR7/CYP1B1/ACE/SULF1/BAMBI/ANXA3/APEX1/HYAL1/IGF1R/ITGAL/ITGB7/JAK2/MAPT/MARK1/MET/NCK1/NTRK3/S100A7/S100A12/CCL5/CCL18/CCL22/FSCN1/SOX9/CCR2/LRP8/ZNF703/COL18A1/SLC7A5/TNFRSF11A/CD48	35
GO:0010647	positive regulation of cell communication	37/322	1039/18207	4.05517e-05	4.05517e-05	CD24/MAP4K1/PTGDR2/CCR7/AKR1C2/FCER1A/SULF1/ALOX12B/BAMBI/LAT/BLNK/MDFIC/IGF1R/ITGAL/JAK2/JAK3/FAM132A/LGALS9/MET/GADD45B/NTRK3/TRIM62/LGR6/S100A7/S100A12/CCL5/SECTM1/CARD9/BMP7/SOX9/WLS/MADD/RUNX3/AKR1C3/TNFRSF11A/MAP3K6/CRLF1	37
GO:0009605	response to external stimulus	56/322	1847/18207	4.11111e-05	4.11111e-05	CD24/CCL26/CYSLTR1/AKR1C4/CORO1A/PTGDR2/AMICA1/CCR7/COL9A3/CTSV/CYP1A1/NQO1/SDR16C5/ALDH3A1/FCER1A/CCT5/ALOX5AP/SAMHD1/STK39/GPX2/ANXA2/ANXA3/HYAL1/IGF1R/JAK2/FAM132A/ABLIM1/MAX/MET/NCK1/NTRK3/CD207/CFP/PLD1/PPARG/BCL3/S100A7/S100A12/CCL5/CCL18/CCL22/CARD9/CLEC7A/BMP7/SOX9/TJP1/CCR2/USF1/LRP8/OGT/RUNX3/AKR1C3/TNFRSF11A/CD247/NRXN2/PTGES	56
GO:0048522	positive regulation of cellular process	91/322	3506/18207	5.13797e-05	5.13797e-05	CD24/CCL26/CDC42EP2/MAD2L2/NCOA2/CORO1A/MAP4K1/PTGDR2/CHRNA3/AMICA1/CCR7/CYP1A1/AKR1C2/RASSF6/NQO1/EIF2S1/EIF4E/ALDH3A1/FCER1A/LPHN1/SULF1/KAT6B/DDAH2/KPNA6/ALOX12B/BAMBI/EGFL6/CYFIP2/LAT/TOX3/BLNK/MDFIC/ANXA2/ANXA3/APEX1/HYAL1/IGF1R/ITGAL/JAK2/JAK3/FAM132A/LGALS9/LMO1/MAPT/MET/GADD45B/NCK1/NOP2/NTRK3/TRIAP1/CYTL1/POLR2H/LRRN3/PPARG/TRIM62/PSMD13/AHRR/PTPRD/BARD1/LGR6/BCL3/S100A7/S100A12/CCL5/SEC…	91
GO:0044710	single-organism metabolic process	116/322	4775/18207	5.90479e-05	5.90479e-05	CD24/GNE/CCL26/PEMT/CDC42EP2/MAD2L2/NCOA2/AHCYL1/RUVBL2/LYVE1/AKR1C4/MAP4K1/CA5B/CYGB/PNLIPRP3/CCR7/B4GALNT2/COL9A3/PNPLA5/CYP1A1/CYP1B1/ACE/AKR1C2/NQO1/SDR16C5/ALDH3A1/FCER1A/SULF1/GCAT/KAT6B/DDAH2/ALOX5AP/ALOX12B/SAMHD1/STK39/FUOM/GSTA3/GSTM3/GSTM4/MDFIC/HARS/APEX1/APLP1/HYAL1/CHSY3/IGF1R/IMPA2/IMPDH2/JAK2/FAM132A/LEPR/MET/GADD45B/NCF4/NME4/SLC11A2/NTRK3/TMEM14C/PDK1/CFP/ABCB1/PLD1/CYTL1/POLR2H…	116
GO:0006955	immune response	43/322	1323/18207	7.8836e-05	7.8836e-05	CD24/CCL26/CORO1A/PTGDR2/AMICA1/CCR7/FCER1A/SAMHD1/CYFIP2/LAT/GPX2/BLNK/ANXA3/IGF1R/ITGAL/ITGB7/JAK2/JAK3/NCF4/NCK1/MSRB1/CFP/POLR2H/PPARG/TRIM62/BCL3/S100A7/S100A12/CCL5/CCL18/CCL22/SECTM1/CARD9/CLEC7A/CCR2/TYK2/YWHAZ/CST7/TNFRSF11A/SOCS3/CD1A/CD247/MS4A1	43
GO:0080134	regulation of response to stress	32/322	872/18207	7.94503e-05	7.94503e-05	MAP4K1/CCR7/FCER1A/ALOX5AP/SAMHD1/STK39/GPX2/MDFIC/ANXA2/APEX1/IGF1R/JAK2/FAM132A/MET/GADD45B/NTRK3/TRIAP1/CFP/PPARG/S100A12/CCL5/CARD9/CLEC7A/AIDA/BMP7/CCR2/TYK2/USF1/TNFRSF11A/SOCS3/MAP3K6/CD247	32
GO:0019538	protein metabolic process	104/322	4197/18207	8.12431e-05	8.12431e-05	AKT3/CD24/MAD2L2/IGF2BP3/RUVBL2/MAP4K1/CHRNA3/CCR7/B4GALNT2/CHCHD4/ASB6/CTSV/VPS37D/ACE/BBS12/ADAMTS15/EIF2S1/EIF4E/FCER1A/ICK/CCT5/SULF1/PUM2/TRAM1/KAT6B/ALOX12B/TIMM9/CYFIP2/EIF3K/STK39/DESI1/KLK9/MDFIC/ERO1L/ANXA2/HARS/APLP1/HYAL1/CHSY3/IGF1R/JAK2/JAK3/LNPEP/LOR/MARK1/MET/MTX1/GADD45B/NCK1/SLC11A2/NTRK3/PCSK5/TRMT6/PDK1/PPIL1/MRPS33/MSRB1/CFP/PFDN1/CYTL1/MRPS21/LRRN3/PPARG/SARS2/DALRD3/TRIM62/…	104
GO:0006952	defense response	45/322	1414/18207	8.66142e-05	8.66142e-05	CCL26/CYSLTR1/CORO1A/CCR7/FCER1A/ALOX5AP/SAMHD1/CYFIP2/LAT/STK39/GPX2/BLNK/ANXA3/HYAL1/ITGAL/JAK2/JAK3/FAM132A/NCK1/CD207/MSRB1/CFP/PLD1/POLR2H/PPARG/TRIM62/PTPRCAP/BCL3/S100A7/S100A12/CCL5/CCL18/CCL22/CARD9/CLEC7A/CCR2/TYK2/YWHAZ/GPR68/TNFRSF11A/SOCS3/CD247/CD163/PTGES/CD48	45
GO:0030335	positive regulation of cell migration	15/322	267/18207	8.7083e-05	8.7083e-05	CCL26/CORO1A/CCR7/ANXA3/HYAL1/IGF1R/JAK2/MET/NTRK3/S100A7/CCL5/SOX9/CCR2/ZNF703/COL18A1	15
GO:0050794	regulation of cellular process	179/322	8216/18207	9.19888e-05	9.19888e-05	AKT3/CD24/SIGMAR1/CCL26/CD2BP2/CDC42EP2/MAD2L2/CEACAM5/VAT1/NCOA2/IPO7/IGF2BP3/AHCYL1/RUVBL2/AKR1C4/CORO1A/MAP4K1/PTGDR2/CHRNA3/C10orf90/AMICA1/CCR7/B4GALNT2/ASB6/ZNF542/BNIPL/CYP1A1/ACE/AKR1C2/BBS12/RASSF6/MIER3/NQO1/EIF2S1/EIF4E/ELK3/ALDH3A1/FCER1A/ICK/LPHN1/SULF1/PUM2/KAT6B/HMHA1/DDAH2/KPNA6/ALOX12B/BAMBI/EGFL6/NPHP4/HBP1/CYFIP2/LAT/TOX3/EIF3K/STK39/PRLHR/NKIRAS2/BLNK/MDFIC/ERO1L/SLC40A1/ANXA2…	179
GO:0033993	response to lipid	25/322	615/18207	0.000103777	0.000103777	CD24/CCR7/CTSV/CYP1A1/AKR1C2/NQO1/ALDH3A1/GSTM3/JAK2/NTRK3/PPARG/WFDC1/S100A7/CCL5/BMP7/SOX9/TJP1/CA4/LRP8/ZNF703/DGAT2/OGT/AKR1C3/TNFRSF11A/PTGES	25
GO:0070887	cellular response to chemical stimulus	59/322	2049/18207	0.000106355	0.000106355	CD24/CCL26/AKR1C4/CORO1A/AMICA1/CCR7/CYP1A1/CYP1B1/AKR1C2/NQO1/EIF2S1/EIF4E/SULF1/ALOX5AP/BAMBI/GSTA3/GSTM3/GSTM4/ERO1L/ANXA2/APEX1/APLP1/HTR3A/HYAL1/IGF1R/JAK2/JAK3/KRT10/FAM132A/MAX/MET/SLC11A2/NTRK3/PCSK5/PDK1/PPARG/OXR1/S100A7/S100A12/CCL5/CCL18/CCL22/CLEC7A/BMP7/SOX9/TJP1/CCR2/TYK2/UROS/USF1/LRP8/ZNF703/DGAT2/OGT/AKR1C3/TNFRSF11A/SOCS3/LONP1/KEAP1	59
GO:0051179	localization	112/322	4634/18207	0.000108303	0.000108303	CD24/ABCB6/SLC35B1/RABEPK/SIGMAR1/CCL26/IPO7/IGF2BP3/AHCYL1/CYSLTR1/LYVE1/AKR1C4/CORO1A/PRAF2/CA5B/CHRNA3/CYGB/OSBPL6/AMICA1/CCR7/MFSD12/CHCHD4/SLC47A2/CYP1B1/VPS37D/ACE/EIF4E/EPHB6/FCER1A/SULF1/TRAM1/KPNA6/ALOX12B/BAMBI/OSBPL3/SLC13A4/TIMM9/HBP1/CYFIP2/LAT/STK39/MDFIC/ERO1L/SLC40A1/ANXA2/ANXA3/APEX1/APLP1/HTR3A/HYAL1/IGF1R/ITGAL/ITGB7/JAK2/JAK3/FAM132A/MAPT/MARK1/MET/MRC1/MTX1/NCK1/NEFM/ATOX1/SL…	112
GO:0048584	positive regulation of response to stimulus	45/322	1429/18207	0.000110515	0.000110515	CD24/MAP4K1/PTGDR2/CCR7/AKR1C2/FCER1A/SULF1/ALOX5AP/ALOX12B/BAMBI/CYFIP2/LAT/BLNK/MDFIC/APEX1/IGF1R/ITGAL/JAK2/JAK3/FAM132A/LGALS9/MET/GADD45B/NCK1/NTRK3/CFP/TRIM62/LGR6/S100A7/S100A12/CCL5/SECTM1/CARD9/CLEC7A/BMP7/SOX9/CCR2/WLS/MADD/RUNX3/AKR1C3/TNFRSF11A/MAP3K6/CD247/CRLF1	45
GO:2000147	positive regulation of cell motility	15/322	273/18207	0.000111523	0.000111523	CCL26/CORO1A/CCR7/ANXA3/HYAL1/IGF1R/JAK2/MET/NTRK3/S100A7/CCL5/SOX9/CCR2/ZNF703/COL18A1	15
GO:0009058	biosynthetic process	127/322	5422/18207	0.000118226	0.000118226	GNE/ABCB6/NPM3/PEMT/MAD2L2/NCOA2/IGF2BP3/RUVBL2/AKR1C4/CCR7/B4GALNT2/ZNF542/CYP1A1/MIER3/NQO1/EIF2S1/EIF4E/ELK3/FCER1A/PUM2/GCAT/TRAM1/KAT6B/DDAH2/KPNA6/ALOX5AP/ALOX12B/BAMBI/HBP1/TOX3/EIF3K/GSTA3/GSTM3/GSTM4/MDFIC/HARS/ANXA3/DNTTIP2/APEX1/APLP1/HYAL1/CHSY3/IGF1R/IGSF1/IMPA2/IMPDH2/JAK2/JAK3/FAM132A/TRNP1/LMO1/MAX/MET/NCK1/NME4/SLC11A2/NTRK3/PCSK5/TRIAP1/TMEM14C/TRMT6/PDK1/MRPS33/CPSF3/PEG3/PFDN1…	127
GO:0060326	cell chemotaxis	12/322	187/18207	0.000128659	0.000128659	CCL26/CORO1A/AMICA1/CCR7/MET/S100A7/S100A12/CCL5/CCL18/CCL22/CCR2/TNFRSF11A	12
GO:0046328	regulation of JNK cascade	10/322	133/18207	0.000128791	0.000128791	MAP4K1/CCR7/FCER1A/MDFIC/IGF1R/GADD45B/CARD9/AIDA/TNFRSF11A/MAP3K6	10
GO:0048518	positive regulation of biological process	98/322	3944/18207	0.00013152	0.00013152	CD24/CCL26/CDC42EP2/MAD2L2/NCOA2/AHCYL1/CYSLTR1/CORO1A/MAP4K1/PTGDR2/CHRNA3/AMICA1/CCR7/CYP1A1/AKR1C2/RASSF6/NQO1/EIF2S1/EIF4E/ALDH3A1/FCER1A/LPHN1/SULF1/KAT6B/DDAH2/KPNA6/ALOX5AP/ALOX12B/BAMBI/EGFL6/HBP1/CYFIP2/LAT/TOX3/STK39/BLNK/MDFIC/ANXA2/ANXA3/APEX1/HYAL1/IGF1R/ITGAL/JAK2/JAK3/FAM132A/LGALS9/LMO1/MAPT/MET/GADD45B/NCK1/NOP2/NTRK3/TRIAP1/CFP/CYTL1/POLR2H/LRRN3/PPARG/TRIM62/PSMD13/AHRR/PTPRD/B…	98
GO:0016337	cell-cell adhesion	20/322	444/18207	0.000134574	0.000134574	CD24/MAD2L2/CEACAM5/AMICA1/B4GALNT2/CYP1B1/LPHN1/NPHP4/CYFIP2/ITGAL/JAK2/MGP/PTPRD/CCL5/CLEC7A/BMP7/SOX9/ZNF703/BARX2/NRXN2	20
GO:0051272	positive regulation of cellular component movement	15/322	279/18207	0.000141739	0.000141739	CCL26/CORO1A/CCR7/ANXA3/HYAL1/IGF1R/JAK2/MET/NTRK3/S100A7/CCL5/SOX9/CCR2/ZNF703/COL18A1	15
GO:0035556	intracellular signal transduction	59/322	2079/18207	0.000158043	0.000158043	CD24/MAD2L2/MAP4K1/PTGDR2/CCR7/ASB6/AKR1C2/FCER1A/ICK/LPHN1/HMHA1/DDAH2/ALOX12B/NPHP4/LAT/NKIRAS2/BLNK/MDFIC/ERO1L/IGF1R/ITGAL/JAK2/JAK3/FAM132A/LGALS9/MARK1/MET/GADD45B/NTRK3/TRIAP1/PDK1/PLD1/TRIM62/PSMD13/BCL3/S100A7/S100A12/CCL5/SECTM1/CARD9/AIDA/BMP7/SOX9/STAC/TJP1/CCR2/TYK2/CORO2A/YWHAZ/WLS/GSG2/RASAL1/OGT/MADD/AKR1C3/TNFRSF11A/SOCS3/MAP3K6/CRLF1	59
GO:0040011	locomotion	43/322	1369/18207	0.000168615	0.000168615	CD24/CCL26/CYSLTR1/CORO1A/PTGDR2/AMICA1/CCR7/COL9A3/CYP1B1/ACE/SULF1/BAMBI/ANXA3/APEX1/HYAL1/IGF1R/ITGAL/ITGB7/JAK2/ABLIM1/MAPT/MARK1/MET/NCK1/NTRK3/PLD1/TRIM62/S100A7/S100A12/CCL5/CCL18/CCL22/BMP7/FSCN1/SOX9/CCR2/LRP8/ZNF703/COL18A1/SLC7A5/RUNX3/TNFRSF11A/CD48	43
GO:0051246	regulation of protein metabolic process	49/322	1637/18207	0.000181875	0.000181875	CD24/MAD2L2/IGF2BP3/MAP4K1/CHRNA3/CCR7/ACE/EIF2S1/EIF4E/FCER1A/PUM2/CYFIP2/EIF3K/MDFIC/ANXA2/APLP1/IGF1R/JAK2/JAK3/MET/GADD45B/NCK1/NTRK3/TRMT6/CFP/LRRN3/PSMD13/AHRR/BARD1/BCL3/S100A12/CCL5/CARD9/AIDA/BMP7/SOX9/CCR2/LRP8/SARNP/OGT/NKD2/MADD/EIF3J/TNFRSF11A/CCNH/SOCS3/MAP3K6/FAM58A/CRLF1	49
GO:0009611	response to wounding	38/322	1161/18207	0.00018432	0.00018432	CCL26/CYSLTR1/LYVE1/AMICA1/CCR7/CYP1A1/ELK3/FCER1A/ALOX5AP/LAT/STK39/GPX2/BLNK/ANXA2/HYAL1/ITGAL/JAK2/FAM132A/MAX/NTRK3/CFP/PPARG/S100A12/CCL5/CCL18/CCL22/CLEC7A/CCR2/USF1/YWHAZ/LRP8/GPR68/SLC7A5/FZD6/TNFRSF11A/CD163/PTGES/CD48	38
GO:0048870	cell motility	35/322	1038/18207	0.00019201	0.00019201	CD24/CCL26/CORO1A/AMICA1/CCR7/CYP1B1/ACE/SULF1/BAMBI/ANXA3/APEX1/HYAL1/IGF1R/ITGAL/ITGB7/JAK2/MAPT/MARK1/MET/NCK1/NTRK3/S100A7/S100A12/CCL5/CCL18/CCL22/FSCN1/SOX9/CCR2/LRP8/ZNF703/COL18A1/SLC7A5/TNFRSF11A/CD48	35
GO:0040017	positive regulation of locomotion	15/322	287/18207	0.000192944	0.000192944	CCL26/CORO1A/CCR7/ANXA3/HYAL1/IGF1R/JAK2/MET/NTRK3/S100A7/CCL5/SOX9/CCR2/ZNF703/COL18A1	15
GO:0006690	icosanoid metabolic process	8/322	90/18207	0.000193257	0.000193257	CYP1A1/CYP1B1/AKR1C2/FCER1A/ALOX5AP/ALOX12B/AKR1C3/PTGES	8
GO:1901568	fatty acid derivative metabolic process	8/322	90/18207	0.000193257	0.000193257	CYP1A1/CYP1B1/AKR1C2/FCER1A/ALOX5AP/ALOX12B/AKR1C3/PTGES	8
GO:0050727	regulation of inflammatory response	13/322	226/18207	0.000202888	0.000202888	CCR7/FCER1A/ALOX5AP/STK39/GPX2/JAK2/FAM132A/CFP/PPARG/S100A12/CCL5/CCR2/TNFRSF11A	13
GO:0051186	cofactor metabolic process	14/322	258/18207	0.000213723	0.000213723	ABCB6/AKR1C4/CYP1A1/AKR1C2/SLC11A2/TMEM14C/PDK1/PTS/UROS/COASY/FAR1/DGAT2/MCEE/AKR1C3	14
GO:0042327	positive regulation of phosphorylation	27/322	723/18207	0.000220708	0.000220708	CD24/MAD2L2/MAP4K1/CHRNA3/CCR7/EIF2S1/FCER1A/ALOX12B/MDFIC/ANXA2/IGF1R/JAK2/MET/GADD45B/NTRK3/LRRN3/S100A7/S100A12/CCL5/CARD9/BMP7/SOX9/LRP8/MADD/TNFRSF11A/MAP3K6/CRLF1	27
GO:0009725	response to hormone	27/322	727/18207	0.000240945	0.000240945	CD24/AKR1C4/CCR7/CTSV/AKR1C2/NQO1/EIF4E/ALDH3A1/GSTM3/APEX1/IGF1R/JAK2/JAK3/FAM132A/MAX/NTRK3/PPARG/WFDC1/BMP7/USF1/CA4/ZNF703/OGT/AKR1C3/GGH/SOCS3/LONP1	27
GO:0044267	cellular protein metabolic process	87/322	3472/18207	0.000279943	0.000279943	AKT3/CD24/MAD2L2/IGF2BP3/RUVBL2/MAP4K1/CHRNA3/CCR7/B4GALNT2/CHCHD4/ASB6/ACE/BBS12/EIF2S1/EIF4E/FCER1A/ICK/CCT5/PUM2/TRAM1/KAT6B/ALOX12B/TIMM9/CYFIP2/EIF3K/STK39/MDFIC/ERO1L/ANXA2/HARS/APLP1/IGF1R/JAK2/JAK3/LNPEP/LOR/MARK1/MET/MTX1/GADD45B/NCK1/NTRK3/PCSK5/TRMT6/PDK1/PPIL1/MRPS33/MSRB1/PFDN1/MRPS21/LRRN3/SARS2/DALRD3/TRIM62/C1GALT1/PSMD13/AHRR/PTPRD/BARD1/PTPRZ1/BCL3/S100A12/CCL5/RNF25/AIDA/MRPL14…	87
GO:0043436	oxoacid metabolic process	34/322	1021/18207	0.000299067	0.000299067	GNE/AKR1C4/CYP1A1/CYP1B1/AKR1C2/NQO1/FCER1A/SULF1/GCAT/DDAH2/ALOX5AP/ALOX12B/GSTA3/GSTM3/GSTM4/HARS/HYAL1/CHSY3/PDK1/CYTL1/PPARG/SARS2/DALRD3/PSMD13/PTS/UROS/COASY/SLC7A5/MCEE/GPT2/AKR1C3/GGH/CHST3/PTGES	34
GO:0043410	positive regulation of MAPK cascade	16/322	336/18207	0.000340172	0.000340172	CD24/MAP4K1/CCR7/FCER1A/ALOX12B/MDFIC/IGF1R/MET/GADD45B/NTRK3/S100A7/S100A12/CARD9/MADD/TNFRSF11A/MAP3K6	16
GO:0050729	positive regulation of inflammatory response	7/322	75/18207	0.000359408	0.000359408	CCR7/FCER1A/ALOX5AP/JAK2/S100A12/CCR2/TNFRSF11A	7
GO:1901576	organic substance biosynthetic process	123/322	5344/18207	0.000361803	0.000361803	GNE/ABCB6/NPM3/PEMT/MAD2L2/NCOA2/IGF2BP3/RUVBL2/AKR1C4/CCR7/B4GALNT2/ZNF542/CYP1A1/MIER3/EIF2S1/EIF4E/ELK3/FCER1A/PUM2/TRAM1/KAT6B/KPNA6/ALOX5AP/ALOX12B/BAMBI/HBP1/TOX3/EIF3K/GSTA3/GSTM3/GSTM4/MDFIC/HARS/ANXA3/DNTTIP2/APEX1/APLP1/HYAL1/CHSY3/IGF1R/IGSF1/IMPA2/IMPDH2/JAK2/JAK3/FAM132A/TRNP1/LMO1/MAX/MET/NCK1/NME4/SLC11A2/NTRK3/PCSK5/TRIAP1/TMEM14C/TRMT6/PDK1/MRPS33/CPSF3/PEG3/PFDN1/PLD1/CYTL1/POLR…	123
GO:0044249	cellular biosynthetic process	121/322	5240/18207	0.000365131	0.000365131	GNE/ABCB6/NPM3/PEMT/MAD2L2/NCOA2/IGF2BP3/RUVBL2/AKR1C4/CCR7/B4GALNT2/ZNF542/CYP1A1/MIER3/NQO1/EIF2S1/EIF4E/ELK3/FCER1A/PUM2/TRAM1/KAT6B/DDAH2/KPNA6/ALOX5AP/ALOX12B/BAMBI/HBP1/TOX3/EIF3K/MDFIC/HARS/ANXA3/DNTTIP2/APEX1/APLP1/CHSY3/IGF1R/IGSF1/IMPA2/IMPDH2/JAK2/JAK3/FAM132A/TRNP1/LMO1/MAX/MET/NCK1/NME4/SLC11A2/NTRK3/PCSK5/TRIAP1/TMEM14C/TRMT6/PDK1/MRPS33/CPSF3/PEG3/PFDN1/PLD1/CYTL1/POLR2H/MRPS21/PPA…	121
GO:0019369	arachidonic acid metabolic process	6/322	54/18207	0.000369255	0.000369255	CYP1A1/CYP1B1/ALOX5AP/ALOX12B/AKR1C3/PTGES	6
GO:0032103	positive regulation of response to external stimulus	11/322	180/18207	0.000371615	0.000371615	CCR7/FCER1A/ALOX5AP/JAK2/MET/NTRK3/S100A7/S100A12/CCL5/CCR2/TNFRSF11A	11
GO:0006468	protein phosphorylation	38/322	1205/18207	0.000383613	0.000383613	AKT3/CD24/MAD2L2/MAP4K1/CHRNA3/CCR7/EIF2S1/FCER1A/ICK/STK39/MDFIC/ANXA2/IGF1R/JAK2/JAK3/MARK1/MET/GADD45B/NCK1/NTRK3/PDK1/LRRN3/S100A12/CCL5/AIDA/BMP7/SOX9/TYK2/LRP8/GSG2/MADD/RUNX3/TNFRSF11A/CCNH/SOCS3/MAP3K6/FAM58A/CRLF1	38
GO:0009607	response to biotic stimulus	25/322	671/18207	0.000390527	0.000390527	CD24/CCR7/CYP1A1/CCT5/SAMHD1/GPX2/ANXA3/HYAL1/JAK2/NCK1/CD207/CFP/PLD1/BCL3/S100A7/S100A12/CCL5/CCL18/CCL22/CARD9/CLEC7A/TJP1/TNFRSF11A/CD247/PTGES	25
GO:0051338	regulation of transferase activity	26/322	711/18207	0.000397426	0.000397426	CD24/MAP4K1/CHRNA3/CCR7/EIF2S1/FCER1A/MDFIC/IGF1R/JAK2/MET/GADD45B/NCK1/NTRK3/PPARG/PINX1/S100A12/CCL5/AIDA/BMP7/LRP8/MADD/TNFRSF11A/CCNH/SOCS3/MAP3K6/FAM58A	26
GO:0006082	organic acid metabolic process	34/322	1038/18207	0.000403167	0.000403167	GNE/AKR1C4/CYP1A1/CYP1B1/AKR1C2/NQO1/FCER1A/SULF1/GCAT/DDAH2/ALOX5AP/ALOX12B/GSTA3/GSTM3/GSTM4/HARS/HYAL1/CHSY3/PDK1/CYTL1/PPARG/SARS2/DALRD3/PSMD13/PTS/UROS/COASY/SLC7A5/MCEE/GPT2/AKR1C3/GGH/CHST3/PTGES	34
GO:1901701	cellular response to oxygen-containing compound	26/322	713/18207	0.000414627	0.000414627	AKR1C4/AKR1C2/EIF4E/APEX1/APLP1/IGF1R/JAK2/JAK3/FAM132A/MAX/MET/NTRK3/PPARG/OXR1/CCL5/CLEC7A/BMP7/SOX9/TJP1/USF1/LRP8/ZNF703/DGAT2/OGT/AKR1C3/SOCS3	26
GO:0051707	response to other organism	24/322	635/18207	0.000415735	0.000415735	CD24/CCR7/CYP1A1/CCT5/SAMHD1/GPX2/ANXA3/HYAL1/JAK2/NCK1/CD207/CFP/PLD1/BCL3/S100A7/S100A12/CCL5/CCL22/CARD9/CLEC7A/TJP1/TNFRSF11A/CD247/PTGES	24
GO:0032872	regulation of stress-activated MAPK cascade	10/322	155/18207	0.0004452	0.0004452	MAP4K1/CCR7/FCER1A/MDFIC/IGF1R/GADD45B/CARD9/AIDA/TNFRSF11A/MAP3K6	10
GO:0070302	regulation of stress-activated protein kinase signaling cascade	10/322	156/18207	0.000468395	0.000468395	MAP4K1/CCR7/FCER1A/MDFIC/IGF1R/GADD45B/CARD9/AIDA/TNFRSF11A/MAP3K6	10
GO:0032268	regulation of cellular protein metabolic process	43/322	1437/18207	0.000472975	0.000472975	CD24/MAD2L2/IGF2BP3/MAP4K1/CHRNA3/CCR7/EIF2S1/EIF4E/FCER1A/PUM2/CYFIP2/EIF3K/MDFIC/ANXA2/APLP1/IGF1R/JAK2/MET/GADD45B/NCK1/NTRK3/TRMT6/LRRN3/PSMD13/AHRR/BCL3/S100A12/CCL5/AIDA/BMP7/SOX9/LRP8/SARNP/OGT/NKD2/MADD/EIF3J/TNFRSF11A/CCNH/SOCS3/MAP3K6/FAM58A/CRLF1	43
GO:0043207	response to external biotic stimulus	24/322	642/18207	0.000485999	0.000485999	CD24/CCR7/CYP1A1/CCT5/SAMHD1/GPX2/ANXA3/HYAL1/JAK2/NCK1/CD207/CFP/PLD1/BCL3/S100A7/S100A12/CCL5/CCL22/CARD9/CLEC7A/TJP1/TNFRSF11A/CD247/PTGES	24
GO:0033559	unsaturated fatty acid metabolic process	8/322	103/18207	0.00048635	0.00048635	CYP1A1/CYP1B1/AKR1C2/FCER1A/ALOX5AP/ALOX12B/AKR1C3/PTGES	8
GO:0006412	translation	20/322	492/18207	0.000509514	0.000509514	IGF2BP3/EIF2S1/EIF4E/PUM2/TRAM1/EIF3K/HARS/APLP1/NCK1/TRMT6/MRPS33/MRPS21/SARS2/DALRD3/BCL3/CCL5/MRPL14/TUFM/SARNP/EIF3J	20
GO:0002376	immune system process	58/322	2128/18207	0.000514115	0.000514115	CD24/CCL26/CORO1A/PTGDR2/AMICA1/CCR7/CTSV/ACE/FCER1A/SAMHD1/CYFIP2/LAT/GPX2/BLNK/SLC40A1/ANXA2/ANXA3/IGF1R/ITGAL/ITGB7/JAK2/JAK3/LNPEP/NCF4/NCK1/SLC11A2/CD207/MSRB1/CFP/PFDN1/POLR2H/PPARG/TRIM62/PSMD13/BCL3/S100A7/S100A12/CCL5/CCL18/CCL22/SECTM1/CARD9/CLEC7A/SOX9/CCR2/TYK2/YWHAZ/SLC7A5/OGT/CST7/PIR/TNFRSF11A/SOCS3/CD1A/CD247/MS4A1/CHST3/CD48	58
GO:0023014	signal transduction by phosphorylation	22/322	574/18207	0.000598308	0.000598308	CD24/MAP4K1/CCR7/FCER1A/ALOX12B/STK39/MDFIC/IGF1R/JAK2/MET/GADD45B/NTRK3/S100A7/S100A12/CCL5/CARD9/AIDA/BMP7/SOX9/MADD/TNFRSF11A/MAP3K6	22
GO:0045859	regulation of protein kinase activity	24/322	653/18207	0.000617492	0.000617492	CD24/MAP4K1/CHRNA3/CCR7/EIF2S1/FCER1A/MDFIC/IGF1R/JAK2/MET/GADD45B/NCK1/NTRK3/S100A12/CCL5/AIDA/BMP7/LRP8/MADD/TNFRSF11A/CCNH/SOCS3/MAP3K6/FAM58A	24
GO:0007165	signal transduction	106/322	4529/18207	0.000651519	0.000651519	AKT3/CD24/CCL26/MAD2L2/NCOA2/IPO7/AKR1C4/MAP4K1/PTGDR2/CHRNA3/CCR7/ASB6/AKR1C2/RASSF6/EIF2S1/EIF4E/ELK3/FCER1A/ICK/LPHN1/SULF1/HMHA1/DDAH2/ALOX12B/BAMBI/NPHP4/HBP1/CYFIP2/LAT/STK39/PRLHR/NKIRAS2/BLNK/MDFIC/ERO1L/APLP1/HTR3A/IGF1R/IGSF1/IMPA2/ITGAL/ITGB7/JAK2/JAK3/FAM132A/LEPR/LGALS9/MARK1/MET/GADD45B/NCK1/NTRK3/PCSK5/TRIAP1/PDK1/PLD1/CYTL1/PPARG/TRIM62/PSMD13/SORCS2/PTPRD/LGR6/BCL3/S100A7/S100A12…	106
GO:0006810	transport	90/322	3713/18207	0.000657422	0.000657422	CD24/ABCB6/SLC35B1/RABEPK/SIGMAR1/IPO7/IGF2BP3/AHCYL1/CYSLTR1/LYVE1/AKR1C4/CORO1A/PRAF2/CA5B/CHRNA3/CYGB/OSBPL6/CCR7/MFSD12/CHCHD4/SLC47A2/VPS37D/ACE/EIF4E/EPHB6/FCER1A/TRAM1/KPNA6/ALOX12B/BAMBI/OSBPL3/SLC13A4/TIMM9/HBP1/CYFIP2/LAT/STK39/MDFIC/ERO1L/SLC40A1/ANXA2/ANXA3/APLP1/HTR3A/JAK2/JAK3/FAM132A/MAPT/MET/MRC1/MTX1/NCK1/NEFM/ATOX1/SLC11A2/TRAPPC12/PCSK5/TRIAP1/CPSF3/ABCB1/PPARG/BARD1/BCL3/S100A…	90
GO:0006807	nitrogen compound metabolic process	139/322	6281/18207	0.000695435	0.000695435	GNE/ABCB6/POP7/CCL26/NPM3/PEMT/NSA2/CD2BP2/CDC42EP2/MAD2L2/NCOA2/AHCYL1/RUVBL2/LYVE1/AKR1C4/CCR7/B4GALNT2/ZNF542/CYP1A1/ACE/AKR1C2/MIER3/NQO1/EIF2S1/EIF4E/ELK3/DNAJC8/GCAT/KAT6B/DDAH2/KPNA6/ALOX12B/BAMBI/SAMHD1/HBP1/TOX3/GSTA3/GSTM3/GSTM4/MDFIC/HARS/ANXA3/DNTTIP2/APEX1/APLP1/HYAL1/CHSY3/IGF1R/IGSF1/IMPDH2/JAK2/JAK3/TRNP1/LMO1/MAX/MET/NCK1/NME4/NOP2/SLC11A2/NTRK3/PCSK5/TRIAP1/TMEM14C/TRMT6/PPIL1/C…	139
GO:0002673	regulation of acute inflammatory response	6/322	61/18207	0.000715886	0.000715886	CCR7/FCER1A/ALOX5AP/CFP/PPARG/TNFRSF11A	6
GO:0042221	response to chemical	78/322	3125/18207	0.000728565	0.000728565	CD24/ABCB6/CCL26/CYSLTR1/AKR1C4/CORO1A/PTGDR2/CHRNA3/AMICA1/CCR7/COL9A3/CTSV/CYP1A1/CYP1B1/AKR1C2/NQO1/EIF2S1/EIF4E/ALDH3A1/SULF1/ALOX5AP/BAMBI/GSTA3/GSTM3/GSTM4/ERO1L/ANXA2/APEX1/APLP1/HTR3A/HYAL1/IGF1R/JAK2/JAK3/KRT10/FAM132A/ABLIM1/MAX/MET/NCK1/SLC11A2/NTRK3/PCSK5/PDK1/ABCB1/PLD1/PPARG/OXR1/WFDC1/S100A7/S100A12/CCL5/CCL18/CCL22/CARD9/CLEC7A/BMP7/SOX9/TJP1/CCR2/TYK2/UROS/USF1/YWHAZ/CA4/LRP8/ZNF…	78
GO:0009636	response to toxic substance	9/322	137/18207	0.000748931	0.000748931	ABCB6/CYP1A1/CYP1B1/NQO1/GSTM3/HYAL1/JAK2/CCL5/UROS	9
GO:0051234	establishment of localization	91/322	3781/18207	0.000767719	0.000767719	CD24/ABCB6/SLC35B1/RABEPK/SIGMAR1/IPO7/IGF2BP3/AHCYL1/CYSLTR1/LYVE1/AKR1C4/CORO1A/PRAF2/CA5B/CHRNA3/CYGB/OSBPL6/CCR7/MFSD12/CHCHD4/SLC47A2/VPS37D/ACE/EIF4E/EPHB6/FCER1A/TRAM1/KPNA6/ALOX12B/BAMBI/OSBPL3/SLC13A4/TIMM9/HBP1/CYFIP2/LAT/STK39/MDFIC/ERO1L/SLC40A1/ANXA2/ANXA3/APLP1/HTR3A/JAK2/JAK3/FAM132A/MAPT/MET/MRC1/MTX1/NCK1/NEFM/ATOX1/SLC11A2/TRAPPC12/PCSK5/TRIAP1/CPSF3/ABCB1/PPARG/PINX1/BARD1/BCL3…	91
GO:0022407	regulation of cell-cell adhesion	7/322	85/18207	0.000769181	0.000769181	MAD2L2/B4GALNT2/ITGAL/JAK2/CCL5/BMP7/ZNF703	7
GO:0007254	JNK cascade	10/322	167/18207	0.000796752	0.000796752	MAP4K1/CCR7/FCER1A/MDFIC/IGF1R/GADD45B/CARD9/AIDA/TNFRSF11A/MAP3K6	10
GO:0044765	single-organism transport	77/322	3085/18207	0.000797008	0.000797008	CD24/ABCB6/SLC35B1/RABEPK/SIGMAR1/IPO7/AHCYL1/CYSLTR1/AKR1C4/CORO1A/PRAF2/CA5B/CHRNA3/CYGB/OSBPL6/CCR7/CHCHD4/SLC47A2/VPS37D/ACE/EPHB6/FCER1A/TRAM1/KPNA6/ALOX12B/BAMBI/OSBPL3/SLC13A4/TIMM9/HBP1/CYFIP2/LAT/STK39/MDFIC/ERO1L/SLC40A1/ANXA2/ANXA3/HTR3A/JAK2/JAK3/FAM132A/MAPT/MET/MTX1/NCK1/NEFM/ATOX1/SLC11A2/PCSK5/TRIAP1/ABCB1/PPARG/BARD1/BCL3/S100A12/CCL5/CLEC7A/BMP7/SLC16A2/CCR2/YWHAZ/CA4/SLC7A5/SLC…	77
GO:0007005	mitochondrion organization	14/322	297/18207	0.000870803	0.000870803	AKT3/VAT1/CHCHD4/TIMM9/MTX1/TRIAP1/MTFP1/C10orf2/ELAC2/SDHAF1/YWHAZ/CHCHD6/MGME1/LONP1	14
GO:0001934	positive regulation of protein phosphorylation	23/322	630/18207	0.000874407	0.000874407	CD24/MAD2L2/MAP4K1/CHRNA3/CCR7/EIF2S1/FCER1A/MDFIC/ANXA2/JAK2/MET/GADD45B/NTRK3/LRRN3/S100A12/CCL5/BMP7/SOX9/LRP8/MADD/TNFRSF11A/MAP3K6/CRLF1	23
GO:0016310	phosphorylation	44/322	1532/18207	0.000944285	0.000944285	AKT3/CD24/GNE/MAD2L2/MAP4K1/CHRNA3/CCR7/EIF2S1/FCER1A/ICK/ALOX12B/STK39/MDFIC/ANXA2/IGF1R/IMPA2/JAK2/JAK3/MARK1/MET/GADD45B/NCK1/NTRK3/PDK1/LRRN3/BARD1/S100A7/S100A12/CCL5/CARD9/AIDA/BMP7/SOX9/TYK2/LRP8/GSG2/MADD/RUNX3/TNFRSF11A/CCNH/SOCS3/MAP3K6/FAM58A/CRLF1	44
GO:0000165	MAPK cascade	21/322	557/18207	0.000976044	0.000976044	CD24/MAP4K1/CCR7/FCER1A/ALOX12B/MDFIC/IGF1R/JAK2/MET/GADD45B/NTRK3/S100A7/S100A12/CCL5/CARD9/AIDA/BMP7/SOX9/MADD/TNFRSF11A/MAP3K6	21
GO:0034599	cellular response to oxidative stress	9/322	143/18207	0.0010164	0.0010164	APEX1/JAK2/MET/SLC11A2/PDK1/OXR1/BMP7/AKR1C3/LONP1	9
GO:0044281	small molecule metabolic process	71/322	2824/18207	0.00110731	0.00110731	GNE/CCL26/PEMT/CDC42EP2/NCOA2/AHCYL1/RUVBL2/LYVE1/AKR1C4/CA5B/CCR7/B4GALNT2/CYP1A1/CYP1B1/AKR1C2/NQO1/FCER1A/SULF1/GCAT/DDAH2/ALOX5AP/ALOX12B/SAMHD1/GSTA3/GSTM3/GSTM4/HARS/APLP1/HYAL1/CHSY3/IMPA2/IMPDH2/FAM132A/LEPR/NME4/NTRK3/PDK1/ABCB1/PLD1/CYTL1/PPARG/SARS2/DALRD3/PNPO/TBC1D2/PSMD13/PTS/SKIV2L/SRM/CCR2/TXNRD1/UROS/CA4/GDPD3/PNPLA3/COASY/SLC7A5/FAR1/RASAL1/DGAT2/MCEE/GPT2/MADD/AKR1C3/GALR2/GGH/…	71
GO:0010562	positive regulation of phosphorus metabolic process	27/322	805/18207	0.00113771	0.00113771	CD24/MAD2L2/MAP4K1/CHRNA3/CCR7/EIF2S1/FCER1A/ALOX12B/MDFIC/ANXA2/IGF1R/JAK2/MET/GADD45B/NTRK3/LRRN3/S100A7/S100A12/CCL5/CARD9/BMP7/SOX9/LRP8/MADD/TNFRSF11A/MAP3K6/CRLF1	27
GO:0045937	positive regulation of phosphate metabolic process	27/322	805/18207	0.00113771	0.00113771	CD24/MAD2L2/MAP4K1/CHRNA3/CCR7/EIF2S1/FCER1A/ALOX12B/MDFIC/ANXA2/IGF1R/JAK2/MET/GADD45B/NTRK3/LRRN3/S100A7/S100A12/CCL5/CARD9/BMP7/SOX9/LRP8/MADD/TNFRSF11A/MAP3K6/CRLF1	27
GO:0009617	response to bacterium	16/322	378/18207	0.00120081	0.00120081	CD24/CCR7/CYP1A1/GPX2/ANXA3/JAK2/CFP/PLD1/BCL3/S100A7/S100A12/CCL5/CARD9/TJP1/TNFRSF11A/PTGES	16
GO:0006417	regulation of translation	12/322	240/18207	0.00121693	0.00121693	IGF2BP3/EIF2S1/EIF4E/PUM2/EIF3K/APLP1/NCK1/TRMT6/BCL3/CCL5/SARNP/EIF3J	12
GO:0043408	regulation of MAPK cascade	19/322	490/18207	0.00121988	0.00121988	CD24/MAP4K1/CCR7/FCER1A/ALOX12B/MDFIC/IGF1R/JAK2/MET/GADD45B/NTRK3/S100A7/S100A12/CARD9/AIDA/BMP7/MADD/TNFRSF11A/MAP3K6	19
GO:0009719	response to endogenous stimulus	37/322	1240/18207	0.00126105	0.00126105	CD24/AKR1C4/CHRNA3/CCR7/CTSV/AKR1C2/NQO1/EIF4E/ALDH3A1/SULF1/BAMBI/GSTM3/APEX1/APLP1/HTR3A/HYAL1/IGF1R/JAK2/JAK3/FAM132A/MAX/NTRK3/PPARG/WFDC1/CCL5/CARD9/BMP7/SOX9/UROS/USF1/CA4/ZNF703/OGT/AKR1C3/GGH/SOCS3/LONP1	37
GO:0043549	regulation of kinase activity	24/322	688/18207	0.00126386	0.00126386	CD24/MAP4K1/CHRNA3/CCR7/EIF2S1/FCER1A/MDFIC/IGF1R/JAK2/MET/GADD45B/NCK1/NTRK3/S100A12/CCL5/AIDA/BMP7/LRP8/MADD/TNFRSF11A/CCNH/SOCS3/MAP3K6/FAM58A	24
GO:0080135	regulation of cellular response to stress	15/322	345/18207	0.00130184	0.00130184	MAP4K1/CCR7/FCER1A/MDFIC/APEX1/IGF1R/MET/GADD45B/NTRK3/TRIAP1/CARD9/AIDA/BMP7/TNFRSF11A/MAP3K6	15
GO:0002526	acute inflammatory response	8/322	120/18207	0.00132797	0.00132797	CCR7/FCER1A/ALOX5AP/CFP/PPARG/TNFRSF11A/CD163/PTGES	8
GO:1902531	regulation of intracellular signal transduction	38/322	1289/18207	0.00134655	0.00134655	CD24/CCL26/CDC42EP2/MAP4K1/CCR7/AKR1C2/FCER1A/HMHA1/ALOX12B/MDFIC/IGF1R/ITGAL/JAK2/FAM132A/LGALS9/MET/GADD45B/NTRK3/TRIAP1/TRIM62/TBC1D2/BCL3/S100A7/S100A12/CCL5/SECTM1/CARD9/AIDA/BMP7/SOX9/WLS/RASAL1/OGT/MADD/AKR1C3/TNFRSF11A/MAP3K6/CRLF1	38
GO:0001932	regulation of protein phosphorylation	29/322	899/18207	0.00136441	0.00136441	CD24/MAD2L2/MAP4K1/CHRNA3/CCR7/EIF2S1/FCER1A/MDFIC/ANXA2/IGF1R/JAK2/MET/GADD45B/NCK1/NTRK3/LRRN3/S100A12/CCL5/AIDA/BMP7/SOX9/LRP8/MADD/TNFRSF11A/CCNH/SOCS3/MAP3K6/FAM58A/CRLF1	29
GO:0043170	macromolecule metabolic process	163/322	7694/18207	0.00138725	0.00138725	AKT3/CD24/GNE/POP7/NPM3/NSA2/CD2BP2/MAD2L2/NCOA2/IGF2BP3/AHCYL1/RUVBL2/LYVE1/MAP4K1/CHRNA3/C10orf90/CCR7/B4GALNT2/COL9A3/CHCHD4/ASB6/ZNF542/CTSV/VPS37D/ACE/BBS12/MIER3/ADAMTS15/EIF2S1/EIF4E/ELK3/FCER1A/DNAJC8/ICK/CCT5/SULF1/PUM2/TRAM1/KAT6B/KPNA6/ALOX12B/BAMBI/TIMM9/HBP1/CYFIP2/TOX3/EIF3K/STK39/DESI1/KLK9/MDFIC/ERO1L/ANXA2/HARS/ANXA3/DNTTIP2/APEX1/APLP1/HYAL1/CHSY3/IGF1R/IGSF1/JAK2/JAK3/TRNP1/LMO…	163
GO:0042325	regulation of phosphorylation	33/322	1074/18207	0.00144526	0.00144526	CD24/MAD2L2/MAP4K1/CHRNA3/CCR7/EIF2S1/FCER1A/ALOX12B/MDFIC/ANXA2/IGF1R/JAK2/MET/GADD45B/NCK1/NTRK3/LRRN3/BARD1/S100A7/S100A12/CCL5/CARD9/AIDA/BMP7/SOX9/LRP8/MADD/TNFRSF11A/CCNH/SOCS3/MAP3K6/FAM58A/CRLF1	33
GO:0051247	positive regulation of protein metabolic process	31/322	990/18207	0.00149955	0.00149955	CD24/MAD2L2/MAP4K1/CHRNA3/CCR7/EIF2S1/FCER1A/CYFIP2/MDFIC/ANXA2/JAK2/MET/GADD45B/NTRK3/LRRN3/PSMD13/AHRR/BARD1/BCL3/S100A12/CCL5/BMP7/SOX9/CCR2/LRP8/OGT/NKD2/MADD/TNFRSF11A/MAP3K6/CRLF1	31
GO:0032270	positive regulation of cellular protein metabolic process	29/322	906/18207	0.001533	0.001533	CD24/MAD2L2/MAP4K1/CHRNA3/CCR7/EIF2S1/FCER1A/CYFIP2/MDFIC/ANXA2/JAK2/MET/GADD45B/NTRK3/LRRN3/PSMD13/AHRR/BCL3/S100A12/CCL5/BMP7/SOX9/LRP8/OGT/NKD2/MADD/TNFRSF11A/MAP3K6/CRLF1	29
GO:0032502	developmental process	111/322	4899/18207	0.00154363	0.00154363	CD24/ABCB6/SIGMAR1/CDC42EP2/MAD2L2/CEACAM5/VAT1/IGF2BP3/CYSLTR1/LYVE1/CORO1A/CHRNA3/CCR7/COL9A3/CSRP2/CTSV/CYP1A1/CYP1B1/ACE/AKR1C2/BBS12/NQO1/EIF4E/ELK3/ALDH3A1/ICK/LPHN1/FLG/SULF1/ALOX12B/BAMBI/EGFL6/NPHP4/GSTM3/BLNK/ERO1L/SLC40A1/ANXA2/ANXA3/APEX1/APLP1/HYAL1/TMEM119/IGF1R/ITGB7/JAK2/JAK3/KRT10/TRNP1/LEPR/ABLIM1/LOR/MAPT/MARK1/MAX/MEA1/MET/MGP/GADD45B/NCK1/NEFM/NEFH/SLC11A2/NTRK3/TUBD1/PCSK5/P…	111
GO:0043506	regulation of JUN kinase activity	6/322	71/18207	0.00159366	0.00159366	MAP4K1/FCER1A/MDFIC/AIDA/TNFRSF11A/MAP3K6	6
GO:0031347	regulation of defense response	19/322	502/18207	0.00161042	0.00161042	CCR7/FCER1A/ALOX5AP/SAMHD1/STK39/GPX2/JAK2/FAM132A/CFP/PPARG/S100A12/CCL5/CARD9/CLEC7A/CCR2/TYK2/TNFRSF11A/SOCS3/CD247	19
GO:0019752	carboxylic acid metabolic process	29/322	909/18207	0.00161061	0.00161061	GNE/AKR1C4/CYP1A1/CYP1B1/AKR1C2/NQO1/FCER1A/GCAT/DDAH2/ALOX5AP/ALOX12B/GSTA3/GSTM3/GSTM4/HARS/PDK1/PPARG/SARS2/DALRD3/PSMD13/PTS/UROS/COASY/SLC7A5/MCEE/GPT2/AKR1C3/GGH/PTGES	29
GO:0032273	positive regulation of protein polymerization	6/322	72/18207	0.00171316	0.00171316	CCL26/CDC42EP2/CORO1A/CCR7/MAPT/NCK1	6
GO:0010035	response to inorganic substance	15/322	356/18207	0.00177017	0.00177017	ABCB6/CCR7/CYP1A1/ALOX5AP/APEX1/KRT10/MET/SLC11A2/PPARG/BMP7/COL18A1/AKR1C3/GGH/LONP1/PTGES	15
GO:0012501	programmed cell death	46/322	1674/18207	0.00177288	0.00177288	CD24/SIGMAR1/CEACAM5/CCR7/BNIPL/CTSV/RASSF6/NQO1/SULF1/DDAH2/CYFIP2/TOX3/ERO1L/SLC40A1/APLP1/IGF1R/JAK2/JAK3/MAPT/MAX/MET/GADD45B/SLC11A2/TRIAP1/MTFP1/PDK1/PEG3/PPARG/OXR1/PSMD13/BARD1/BCL3/CCL5/CARD9/BMP7/SOX9/TJP1/YWHAZ/COL18A1/OGT/MADD/RUNX3/AKR1C3/SOCS3/DAPL1/CRLF1	46
GO:0006935	chemotaxis	22/322	626/18207	0.00182144	0.00182144	CD24/CCL26/CYSLTR1/CORO1A/PTGDR2/AMICA1/CCR7/COL9A3/ABLIM1/MET/NCK1/NTRK3/PLD1/S100A7/S100A12/CCL5/CCL18/CCL22/BMP7/CCR2/RUNX3/TNFRSF11A	22
GO:0042330	taxis	22/322	626/18207	0.00182144	0.00182144	CD24/CCL26/CYSLTR1/CORO1A/PTGDR2/AMICA1/CCR7/COL9A3/ABLIM1/MET/NCK1/NTRK3/PLD1/S100A7/S100A12/CCL5/CCL18/CCL22/BMP7/CCR2/RUNX3/TNFRSF11A	22
GO:0008219	cell death	50/322	1863/18207	0.00182333	0.00182333	CD24/SIGMAR1/CEACAM5/CCR7/BNIPL/CTSV/RASSF6/NQO1/SULF1/DDAH2/CYFIP2/TOX3/ERO1L/SLC40A1/APLP1/IGF1R/JAK2/JAK3/MAPT/MAX/MET/GADD45B/NCK1/NEFH/SLC11A2/NTRK3/TRIAP1/MTFP1/PDK1/PEG3/PPARG/OXR1/C10orf2/PSMD13/BARD1/BCL3/CCL5/CARD9/BMP7/SOX9/TJP1/YWHAZ/COL18A1/OGT/MADD/RUNX3/AKR1C3/SOCS3/DAPL1/CRLF1	50
GO:0007154	cell communication	114/322	5081/18207	0.00184422	0.00184422	AKT3/CD24/CCL26/MAD2L2/NCOA2/IPO7/AKR1C4/MAP4K1/PTGDR2/CHRNA3/CCR7/ASB6/CTSV/AKR1C2/RASSF6/NQO1/EIF2S1/EIF4E/ELK3/EPHB6/FCER1A/ICK/LPHN1/SULF1/HMHA1/DDAH2/ALOX12B/BAMBI/NPHP4/HBP1/CYFIP2/LAT/STK39/PRLHR/NKIRAS2/BLNK/MDFIC/ERO1L/APLP1/HTR3A/IGF1R/IGSF1/IMPA2/ITGAL/ITGB7/JAK2/JAK3/FAM132A/LEPR/LGALS9/LNPEP/MARK1/MAX/MET/GADD45B/NCK1/NTRK3/PCSK5/TRIAP1/PDK1/PLD1/CYTL1/PPARG/TRIM62/PSMD13/SORCS2/PTPR…	114
GO:0007155	cell adhesion	31/322	1004/18207	0.00186465	0.00186465	CD24/GNE/MAD2L2/CEACAM5/LYVE1/CORO1A/AMICA1/CCR7/B4GALNT2/CYP1B1/LPHN1/EGFL6/NPHP4/CYFIP2/APLP1/HYAL1/ITGAL/ITGB7/JAK2/MGP/SLURP1/PTPRD/CCL5/CLEC7A/BMP7/SOX9/BYSL/ZNF703/COL18A1/BARX2/NRXN2	31
GO:0016265	death	50/322	1865/18207	0.00186467	0.00186467	CD24/SIGMAR1/CEACAM5/CCR7/BNIPL/CTSV/RASSF6/NQO1/SULF1/DDAH2/CYFIP2/TOX3/ERO1L/SLC40A1/APLP1/IGF1R/JAK2/JAK3/MAPT/MAX/MET/GADD45B/NCK1/NEFH/SLC11A2/NTRK3/TRIAP1/MTFP1/PDK1/PEG3/PPARG/OXR1/C10orf2/PSMD13/BARD1/BCL3/CCL5/CARD9/BMP7/SOX9/TJP1/YWHAZ/COL18A1/OGT/MADD/RUNX3/AKR1C3/SOCS3/DAPL1/CRLF1	50
GO:0030334	regulation of cell migration	18/322	470/18207	0.00186515	0.00186515	CCL26/CORO1A/CCR7/ACE/SULF1/ANXA3/APEX1/HYAL1/IGF1R/JAK2/MET/NTRK3/S100A7/CCL5/SOX9/CCR2/ZNF703/COL18A1	18
GO:0051674	localization of cell	24/322	709/18207	0.00188285	0.00188285	CD24/CCL26/CORO1A/AMICA1/CCR7/CYP1B1/BAMBI/ITGAL/ITGB7/MAPT/MARK1/MET/NCK1/NTRK3/S100A12/CCL5/CCL18/CCL22/FSCN1/CCR2/LRP8/SLC7A5/TNFRSF11A/CD48	24
GO:0043406	positive regulation of MAP kinase activity	10/322	188/18207	0.00194422	0.00194422	CD24/MAP4K1/FCER1A/MDFIC/MET/NTRK3/S100A12/MADD/TNFRSF11A/MAP3K6	10
GO:0042102	positive regulation of T cell proliferation	6/322	74/18207	0.00197246	0.00197246	CD24/CORO1A/ITGAL/NCK1/CCL5/CCR2	6
GO:0022610	biological adhesion	31/322	1008/18207	0.00198216	0.00198216	CD24/GNE/MAD2L2/CEACAM5/LYVE1/CORO1A/AMICA1/CCR7/B4GALNT2/CYP1B1/LPHN1/EGFL6/NPHP4/CYFIP2/APLP1/HYAL1/ITGAL/ITGB7/JAK2/MGP/SLURP1/PTPRD/CCL5/CLEC7A/BMP7/SOX9/BYSL/ZNF703/COL18A1/BARX2/NRXN2	31
GO:0007584	response to nutrient	9/322	159/18207	0.00212245	0.00212245	CYP1A1/NQO1/ALDH3A1/IGF1R/PPARG/BMP7/USF1/OGT/AKR1C3	9
GO:0043405	regulation of MAP kinase activity	12/322	257/18207	0.00216333	0.00216333	CD24/MAP4K1/FCER1A/MDFIC/MET/NTRK3/S100A12/AIDA/BMP7/MADD/TNFRSF11A/MAP3K6	12
GO:0045860	positive regulation of protein kinase activity	17/322	439/18207	0.00220505	0.00220505	CD24/MAP4K1/CHRNA3/CCR7/EIF2S1/FCER1A/MDFIC/JAK2/MET/GADD45B/NTRK3/S100A12/CCL5/LRP8/MADD/TNFRSF11A/MAP3K6	17
GO:0031325	positive regulation of cellular metabolic process	55/322	2118/18207	0.00221172	0.00221172	CD24/MAD2L2/NCOA2/MAP4K1/CHRNA3/CCR7/EIF2S1/FCER1A/KAT6B/DDAH2/KPNA6/ALOX12B/BAMBI/CYFIP2/TOX3/MDFIC/ANXA2/APEX1/IGF1R/JAK2/JAK3/LMO1/MET/GADD45B/NCK1/NTRK3/TRIAP1/CYTL1/POLR2H/LRRN3/PPARG/PSMD13/AHRR/BCL3/S100A7/S100A12/CCL5/CARD9/BMP7/SOX9/CCR2/USF1/LRP8/MLLT10/ZMIZ2/OGT/BARX2/NKD2/MADD/AKR1C3/TNFRSF11A/CCNH/MAP3K6/CBFA2T2/CRLF1	55
GO:0006820	anion transport	16/322	402/18207	0.00224492	0.00224492	SLC35B1/AHCYL1/AKR1C4/PRAF2/CA5B/ACE/SLC13A4/TRIAP1/PPARG/SLC16A2/CA4/SLC7A5/SLC4A11/SLC4A4/TNFRSF11A/CLIC3	16
GO:0065009	regulation of molecular function	55/322	2123/18207	0.00232883	0.00232883	CD24/CCL26/CD2BP2/CDC42EP2/MAD2L2/IPO7/AHCYL1/MAP4K1/CHRNA3/CCR7/NQO1/EIF2S1/FCER1A/BAMBI/CYFIP2/MDFIC/ANXA2/ANXA3/IGF1R/JAK2/LEPR/MET/GADD45B/NCF4/NCK1/SLC11A2/NTRK3/TRIAP1/CYTL1/PPARG/PINX1/TRIM62/TBC1D2/PSMD13/PTS/BCL3/S100A12/CCL5/RNF25/AIDA/BMP7/CCR2/LRP8/FZD6/RASAL1/OGT/CST7/MADD/RUNX1T1/TNFRSF11A/GALR2/CCNH/SOCS3/MAP3K6/FAM58A	55
GO:0031401	positive regulation of protein modification process	26/322	808/18207	0.00247999	0.00247999	CD24/MAD2L2/MAP4K1/CHRNA3/CCR7/EIF2S1/FCER1A/MDFIC/ANXA2/JAK2/MET/GADD45B/NTRK3/LRRN3/PSMD13/AHRR/S100A12/CCL5/BMP7/SOX9/LRP8/OGT/MADD/TNFRSF11A/MAP3K6/CRLF1	26
GO:0014070	response to organic cyclic compound	22/322	643/18207	0.00253038	0.00253038	CD24/CHRNA3/CTSV/CYP1A1/NQO1/ALDH3A1/GSTM3/APEX1/APLP1/HTR3A/IGF1R/NTRK3/PPARG/WFDC1/CCL5/CARD9/BMP7/CA4/LRP8/ZNF703/AKR1C3/PTGES	22
GO:0002274	myeloid leukocyte activation	8/322	133/18207	0.00254378	0.00254378	FCER1A/LAT/ANXA3/S100A12/CCL5/CCR2/YWHAZ/CD48	8
GO:0033554	cellular response to stress	38/322	1337/18207	0.00255548	0.00255548	MAD2L2/RUVBL2/MAP4K1/C10orf90/CCR7/CTSV/EIF2S1/FCER1A/GSTM3/MDFIC/ERO1L/APEX1/IGF1R/JAK2/MAX/MET/GADD45B/SLC11A2/NTRK3/TRIAP1/PDK1/POLR2H/OXR1/PSMD13/BARD1/BCL3/CARD9/AIDA/BMP7/STAC/CHCHD6/AKR1C3/TNFRSF11A/CCNH/MAP3K6/MGME1/LONP1/MDC1	38
GO:0030595	leukocyte chemotaxis	8/322	134/18207	0.00266474	0.00266474	CORO1A/AMICA1/CCR7/S100A7/S100A12/CCL5/CCR2/TNFRSF11A	8
GO:0030111	regulation of Wnt signaling pathway	10/322	197/18207	0.00273305	0.00273305	MAD2L2/SULF1/BAMBI/MDFIC/LGR6/SOX9/WLS/ZNF703/FZD6/NKD2	10
GO:0071229	cellular response to acid	8/322	135/18207	0.00279016	0.00279016	AKR1C4/AKR1C2/ANXA2/NTRK3/SOX9/DGAT2/OGT/AKR1C3	8
GO:0002263	cell activation involved in immune response	9/322	166/18207	0.002839	0.002839	FCER1A/LAT/ANXA3/ITGAL/JAK3/BCL3/CLEC7A/CCR2/YWHAZ	9
GO:0002366	leukocyte activation involved in immune response	9/322	166/18207	0.002839	0.002839	FCER1A/LAT/ANXA3/ITGAL/JAK3/BCL3/CLEC7A/CCR2/YWHAZ	9
GO:0034622	cellular macromolecular complex assembly	21/322	609/18207	0.00287367	0.00287367	CCL26/CD2BP2/CDC42EP2/CORO1A/CHRNA3/CCR7/BBS12/PUM2/KAT6B/EIF3K/JAK2/MAPT/NCK1/TUBD1/MSRB1/CCL5/SDHAF1/SOX9/EIF3J/LONP1/DDX23	21
GO:0031123	RNA 3'-end processing	7/322	107/18207	0.00292471	0.00292471	AHCYL1/EIF4E/APLP1/CPSF3/BARD1/ELAC2/PAPOLG	7
GO:0051258	protein polymerization	9/322	167/18207	0.00295533	0.00295533	CCL26/CDC42EP2/CORO1A/CCR7/JAK2/MAPT/NCK1/TUBD1/MSRB1	9
GO:0001101	response to acid	12/322	267/18207	0.00295698	0.00295698	AKR1C4/CCR7/AKR1C2/ANXA2/NTRK3/PPARG/SOX9/COL18A1/DGAT2/OGT/AKR1C3/PTGES	12
GO:0007249	I-kappaB kinase/NF-kappaB signaling	11/322	233/18207	0.00300116	0.00300116	CCR7/NKIRAS2/LGALS9/TRIM62/BCL3/S100A12/SECTM1/CARD9/BMP7/WLS/TNFRSF11A	11
GO:0050790	regulation of catalytic activity	46/322	1722/18207	0.00307314	0.00307314	CD24/CCL26/CD2BP2/CDC42EP2/MAD2L2/IPO7/MAP4K1/CHRNA3/CCR7/NQO1/EIF2S1/FCER1A/CYFIP2/MDFIC/ANXA2/IGF1R/JAK2/LEPR/MET/GADD45B/NCF4/NCK1/SLC11A2/NTRK3/TRIAP1/PPARG/PINX1/TBC1D2/PSMD13/PTS/S100A12/CCL5/AIDA/BMP7/CCR2/LRP8/RASAL1/OGT/CST7/MADD/TNFRSF11A/GALR2/CCNH/SOCS3/MAP3K6/FAM58A	46
GO:0097529	myeloid leukocyte migration	7/322	108/18207	0.00308116	0.00308116	AMICA1/CCR7/S100A7/S100A12/CCL5/CCR2/TNFRSF11A	7
GO:0048583	regulation of response to stimulus	69/322	2839/18207	0.0031484	0.0031484	CD24/CCL26/CDC42EP2/MAD2L2/MAP4K1/PTGDR2/AMICA1/CCR7/AKR1C2/FCER1A/SULF1/HMHA1/ALOX5AP/ALOX12B/BAMBI/SAMHD1/CYFIP2/LAT/STK39/GPX2/BLNK/MDFIC/ANXA2/APEX1/IGF1R/ITGAL/ITGB7/JAK2/JAK3/FAM132A/LGALS9/MET/GADD45B/NCK1/NTRK3/TRIAP1/CFP/PPARG/TRIM62/TBC1D2/LGR6/BCL3/S100A7/S100A12/CCL5/SECTM1/CARD9/CLEC7A/AIDA/BMP7/SOX9/CCR2/TYK2/USF1/YWHAZ/WLS/ZNF703/FZD6/RASAL1/OGT/NKD2/MADD/RUNX3/AKR1C3/TNFRSF11A/SOC…	69
GO:0044260	cellular macromolecule metabolic process	147/322	6938/18207	0.00315459	0.00315459	AKT3/CD24/GNE/POP7/NPM3/NSA2/CD2BP2/MAD2L2/NCOA2/IGF2BP3/AHCYL1/RUVBL2/MAP4K1/CHRNA3/CCR7/B4GALNT2/CHCHD4/ASB6/ZNF542/ACE/BBS12/MIER3/EIF2S1/EIF4E/ELK3/FCER1A/DNAJC8/ICK/CCT5/SULF1/PUM2/TRAM1/KAT6B/KPNA6/ALOX12B/BAMBI/TIMM9/HBP1/CYFIP2/TOX3/EIF3K/STK39/MDFIC/ERO1L/ANXA2/HARS/ANXA3/DNTTIP2/APEX1/APLP1/HYAL1/CHSY3/IGF1R/IGSF1/JAK2/JAK3/TRNP1/LMO1/LNPEP/LOR/MARK1/MAX/MET/MTX1/GADD45B/NCK1/NOP2/NTRK3…	147
GO:0045321	leukocyte activation	21/322	614/18207	0.00316038	0.00316038	CD24/CORO1A/AMICA1/CCR7/FCER1A/LAT/BLNK/ANXA3/ITGAL/JAK3/NCK1/PFDN1/BCL3/S100A12/CCL5/CLEC7A/CCR2/YWHAZ/CD247/MS4A1/CD48	21
GO:0009966	regulation of signal transduction	55/322	2154/18207	0.00318378	0.00318378	CD24/CCL26/CDC42EP2/MAD2L2/MAP4K1/PTGDR2/CCR7/AKR1C2/FCER1A/SULF1/HMHA1/ALOX12B/BAMBI/LAT/BLNK/MDFIC/IGF1R/ITGAL/JAK2/JAK3/FAM132A/LGALS9/MET/GADD45B/NCK1/NTRK3/TRIAP1/PPARG/TRIM62/TBC1D2/LGR6/BCL3/S100A7/S100A12/CCL5/SECTM1/CARD9/AIDA/BMP7/SOX9/TYK2/YWHAZ/WLS/ZNF703/FZD6/RASAL1/OGT/NKD2/MADD/RUNX3/AKR1C3/TNFRSF11A/SOCS3/MAP3K6/CRLF1	55
GO:2000145	regulation of cell motility	18/322	496/18207	0.00331489	0.00331489	CCL26/CORO1A/CCR7/ACE/SULF1/ANXA3/APEX1/HYAL1/IGF1R/JAK2/MET/NTRK3/S100A7/CCL5/SOX9/CCR2/ZNF703/COL18A1	18
GO:0023052	signaling	111/322	5006/18207	0.00332868	0.00332868	AKT3/CD24/CCL26/MAD2L2/NCOA2/IPO7/AKR1C4/MAP4K1/PTGDR2/CHRNA3/CCR7/ASB6/AKR1C2/RASSF6/NQO1/EIF2S1/EIF4E/ELK3/EPHB6/FCER1A/ICK/LPHN1/SULF1/HMHA1/DDAH2/ALOX12B/BAMBI/NPHP4/HBP1/CYFIP2/LAT/STK39/PRLHR/NKIRAS2/BLNK/MDFIC/ERO1L/APLP1/HTR3A/IGF1R/IGSF1/IMPA2/ITGAL/ITGB7/JAK2/JAK3/FAM132A/LEPR/LGALS9/LNPEP/MARK1/MET/GADD45B/NCK1/NTRK3/PCSK5/TRIAP1/PDK1/PLD1/CYTL1/PPARG/TRIM62/PSMD13/SORCS2/PTPRD/LGR6/BC…	111
GO:0044700	single organism signaling	111/322	5006/18207	0.00332868	0.00332868	AKT3/CD24/CCL26/MAD2L2/NCOA2/IPO7/AKR1C4/MAP4K1/PTGDR2/CHRNA3/CCR7/ASB6/AKR1C2/RASSF6/NQO1/EIF2S1/EIF4E/ELK3/EPHB6/FCER1A/ICK/LPHN1/SULF1/HMHA1/DDAH2/ALOX12B/BAMBI/NPHP4/HBP1/CYFIP2/LAT/STK39/PRLHR/NKIRAS2/BLNK/MDFIC/ERO1L/APLP1/HTR3A/IGF1R/IGSF1/IMPA2/ITGAL/ITGB7/JAK2/JAK3/FAM132A/LEPR/LGALS9/LNPEP/MARK1/MET/GADD45B/NCK1/NTRK3/PCSK5/TRIAP1/PDK1/PLD1/CYTL1/PPARG/TRIM62/PSMD13/SORCS2/PTPRD/LGR6/BC…	111
GO:0030041	actin filament polymerization	7/322	110/18207	0.00341317	0.00341317	CCL26/CDC42EP2/CORO1A/CCR7/JAK2/NCK1/MSRB1	7
GO:0060828	regulation of canonical Wnt signaling pathway	8/322	140/18207	0.00348789	0.00348789	MAD2L2/BAMBI/LGR6/SOX9/WLS/ZNF703/FZD6/NKD2	8
GO:0008283	cell proliferation	45/322	1687/18207	0.00350724	0.00350724	CD24/CCL26/PEMT/CORO1A/AMICA1/BNIPL/CYP1A1/ACE/AKR1C2/SDR16C5/ALDH3A1/SULF1/BAMBI/ANXA2/HYAL1/IGF1R/ITGAL/JAK2/TRNP1/MET/NCK1/NOP2/NTRK3/PDK1/ABCB1/PPARG/PINX1/PTPRZ1/WFDC1/CCL5/BMP7/FSCN1/SOX9/BYSL/CCR2/TXNRD1/ZNF703/COL18A1/FZD6/RUNX3/AKR1C3/TNFRSF11A/CRLF1/MS4A1/PTGES	45
GO:0001676	long-chain fatty acid metabolic process	6/322	83/18207	0.003522	0.003522	CYP1A1/CYP1B1/ALOX5AP/ALOX12B/AKR1C3/PTGES	6
GO:0042445	hormone metabolic process	9/322	172/18207	0.00359464	0.00359464	AKR1C4/CYP1A1/ACE/AKR1C2/SDR16C5/PRLHR/IGF1R/PCSK5/AKR1C3	9
GO:0033674	positive regulation of kinase activity	17/322	462/18207	0.00371153	0.00371153	CD24/MAP4K1/CHRNA3/CCR7/EIF2S1/FCER1A/MDFIC/JAK2/MET/GADD45B/NTRK3/S100A12/CCL5/LRP8/MADD/TNFRSF11A/MAP3K6	17
GO:0040012	regulation of locomotion	19/322	542/18207	0.00376067	0.00376067	CCL26/CORO1A/CCR7/ACE/SULF1/ANXA3/APEX1/HYAL1/IGF1R/JAK2/MET/NTRK3/TRIM62/S100A7/CCL5/SOX9/CCR2/ZNF703/COL18A1	19
GO:0032870	cellular response to hormone stimulus	16/322	425/18207	0.00386934	0.00386934	AKR1C4/AKR1C2/EIF4E/APEX1/IGF1R/JAK2/JAK3/FAM132A/MAX/PPARG/BMP7/USF1/ZNF703/OGT/AKR1C3/SOCS3	16
GO:0006796	phosphate-containing compound metabolic process	69/322	2866/18207	0.00397035	0.00397035	AKT3/CD24/GNE/CCL26/PEMT/CD2BP2/CDC42EP2/MAD2L2/RUVBL2/MAP4K1/CHRNA3/CCR7/B4GALNT2/EIF2S1/FCER1A/ICK/ALOX12B/SAMHD1/STK39/MDFIC/ANXA2/APLP1/IGF1R/IMPA2/IMPDH2/JAK2/JAK3/MARK1/MET/GADD45B/NCK1/NME4/NTRK3/PDK1/PLD1/LRRN3/TBC1D2/PTPRD/BARD1/PTPRZ1/S100A7/S100A12/CCL5/CARD9/AIDA/SKIV2L/BMP7/SOX9/CCR2/TYK2/LRP8/PNPLA3/COASY/GSG2/FAR1/RASAL1/DGAT2/MCEE/MADD/RUNX3/TNFRSF11A/GALR2/CCNH/SOCS3/MAP3K6/FAM58…	69
GO:0010604	positive regulation of macromolecule metabolic process	52/322	2032/18207	0.00397939	0.00397939	CD24/MAD2L2/NCOA2/MAP4K1/CHRNA3/CCR7/EIF2S1/FCER1A/KAT6B/KPNA6/ALOX12B/BAMBI/CYFIP2/TOX3/MDFIC/ANXA2/APEX1/IGF1R/JAK2/JAK3/LMO1/MET/GADD45B/NCK1/NTRK3/TRIAP1/CYTL1/POLR2H/LRRN3/PPARG/PSMD13/AHRR/BARD1/BCL3/S100A12/CCL5/BMP7/SOX9/CCR2/USF1/LRP8/MLLT10/ZMIZ2/OGT/BARX2/NKD2/MADD/TNFRSF11A/CCNH/MAP3K6/CBFA2T2/CRLF1	52
GO:0032101	regulation of response to external stimulus	19/322	545/18207	0.00398975	0.00398975	CCR7/FCER1A/ALOX5AP/STK39/GPX2/ANXA2/JAK2/FAM132A/MET/NTRK3/CFP/PPARG/S100A7/S100A12/CCL5/CCR2/USF1/TNFRSF11A/CD247	19
GO:0071902	positive regulation of protein serine/threonine kinase activity	11/322	242/18207	0.00399858	0.00399858	CD24/MAP4K1/FCER1A/MDFIC/MET/GADD45B/NTRK3/S100A12/MADD/TNFRSF11A/MAP3K6	11
GO:0043623	cellular protein complex assembly	14/322	351/18207	0.00406349	0.00406349	CCL26/CDC42EP2/CORO1A/CHRNA3/CCR7/BBS12/JAK2/MAPT/NCK1/TUBD1/MSRB1/CCL5/SDHAF1/LONP1	14
GO:0006915	apoptotic process	44/322	1655/18207	0.0041344	0.0041344	CD24/SIGMAR1/CEACAM5/CCR7/BNIPL/RASSF6/NQO1/SULF1/DDAH2/CYFIP2/TOX3/ERO1L/SLC40A1/APLP1/IGF1R/JAK2/JAK3/MAPT/MAX/GADD45B/SLC11A2/TRIAP1/MTFP1/PDK1/PEG3/PPARG/OXR1/PSMD13/BARD1/BCL3/CCL5/CARD9/BMP7/SOX9/TJP1/YWHAZ/COL18A1/OGT/MADD/RUNX3/AKR1C3/SOCS3/DAPL1/CRLF1	44
GO:0051174	regulation of phosphorus metabolic process	42/322	1564/18207	0.004263	0.004263	CD24/CCL26/CD2BP2/CDC42EP2/MAD2L2/MAP4K1/CHRNA3/CCR7/EIF2S1/FCER1A/ALOX12B/MDFIC/ANXA2/APLP1/IGF1R/JAK2/MET/GADD45B/NCK1/NTRK3/PDK1/LRRN3/TBC1D2/BARD1/S100A7/S100A12/CCL5/CARD9/AIDA/BMP7/SOX9/CCR2/LRP8/RASAL1/MADD/TNFRSF11A/GALR2/CCNH/SOCS3/MAP3K6/FAM58A/CRLF1	42
GO:0009893	positive regulation of metabolic process	56/322	2235/18207	0.00435628	0.00435628	CD24/MAD2L2/NCOA2/MAP4K1/CHRNA3/CCR7/EIF2S1/FCER1A/KAT6B/DDAH2/KPNA6/ALOX12B/BAMBI/CYFIP2/TOX3/MDFIC/ANXA2/APEX1/IGF1R/JAK2/JAK3/LMO1/MET/GADD45B/NCK1/NTRK3/TRIAP1/CYTL1/POLR2H/LRRN3/PPARG/PSMD13/AHRR/BARD1/BCL3/S100A7/S100A12/CCL5/CARD9/BMP7/SOX9/CCR2/USF1/LRP8/MLLT10/ZMIZ2/OGT/BARX2/NKD2/MADD/AKR1C3/TNFRSF11A/CCNH/MAP3K6/CBFA2T2/CRLF1	56
GO:0051130	positive regulation of cellular component organization	21/322	632/18207	0.00439921	0.00439921	CCL26/CDC42EP2/CORO1A/CCR7/LPHN1/BAMBI/ANXA2/HYAL1/MAPT/NCK1/NTRK3/PTPRD/CLEC7A/BMP7/YWHAZ/LRP8/ZNF703/ESPN/OGT/NKD2/CBFA2T2	21
GO:0006928	cellular component movement	41/322	1521/18207	0.00444346	0.00444346	CD24/CCL26/LYVE1/CORO1A/AMICA1/CCR7/COL9A3/CYP1B1/ACE/SULF1/BAMBI/ANXA3/APEX1/HYAL1/IGF1R/ITGAL/ITGB7/JAK2/ABLIM1/MAPT/MARK1/MET/NCK1/NEFM/NTRK3/S100A7/S100A12/CCL5/CCL18/CCL22/BMP7/FSCN1/SOX9/CCR2/LRP8/ZNF703/COL18A1/SLC7A5/RUNX3/TNFRSF11A/CD48	41
GO:0043122	regulation of I-kappaB kinase/NF-kappaB signaling	10/322	211/18207	0.00444942	0.00444942	CCR7/LGALS9/TRIM62/BCL3/S100A12/SECTM1/CARD9/BMP7/WLS/TNFRSF11A	10
GO:0071900	regulation of protein serine/threonine kinase activity	15/322	393/18207	0.00448786	0.00448786	CD24/MAP4K1/FCER1A/MDFIC/MET/GADD45B/NTRK3/S100A12/AIDA/BMP7/MADD/TNFRSF11A/CCNH/MAP3K6/FAM58A	15
GO:0031346	positive regulation of cell projection organization	9/322	178/18207	0.00449989	0.00449989	CDC42EP2/CCR7/MAPT/NTRK3/PTPRD/BMP7/LRP8/ESPN/CBFA2T2	9
GO:1901564	organonitrogen compound metabolic process	50/322	1951/18207	0.00462507	0.00462507	ABCB6/CCL26/PEMT/CDC42EP2/RUVBL2/LYVE1/CCR7/CYP1A1/ACE/NQO1/GCAT/DDAH2/ALOX12B/SAMHD1/GSTA3/GSTM3/GSTM4/HARS/APLP1/HYAL1/CHSY3/IMPDH2/NME4/SLC11A2/NTRK3/PCSK5/TMEM14C/CYTL1/SARS2/DALRD3/PNPO/TBC1D2/PSMD13/PTS/SKIV2L/SRM/CCR2/UROS/COASY/SLC7A5/RASAL1/MCEE/GPT2/MADD/GALR2/GGH/CCNH/DDX23/CHST3/GDA	50
GO:0050921	positive regulation of chemotaxis	6/322	88/18207	0.00470018	0.00470018	CCR7/MET/NTRK3/S100A7/CCL5/CCR2	6
GO:0044767	single-organism developmental process	107/322	4848/18207	0.00478582	0.00478582	CD24/ABCB6/SIGMAR1/CDC42EP2/MAD2L2/CEACAM5/CYSLTR1/CORO1A/CHRNA3/CCR7/COL9A3/CSRP2/CTSV/CYP1A1/CYP1B1/ACE/AKR1C2/BBS12/NQO1/EIF4E/ELK3/ALDH3A1/ICK/LPHN1/FLG/SULF1/ALOX12B/BAMBI/EGFL6/NPHP4/GSTM3/BLNK/ERO1L/SLC40A1/ANXA2/ANXA3/APEX1/APLP1/HYAL1/TMEM119/IGF1R/ITGB7/JAK2/JAK3/KRT10/TRNP1/LEPR/ABLIM1/LOR/MAPT/MARK1/MAX/MEA1/MET/MGP/GADD45B/NCK1/NEFM/NEFH/SLC11A2/NTRK3/TUBD1/PCSK5/PEG3/PFDN1/CYTL1/PPA…	107
GO:0051347	positive regulation of transferase activity	17/322	474/18207	0.00478603	0.00478603	CD24/MAP4K1/CHRNA3/CCR7/EIF2S1/FCER1A/MDFIC/JAK2/MET/GADD45B/NTRK3/S100A12/CCL5/LRP8/MADD/TNFRSF11A/MAP3K6	17
GO:0016055	Wnt signaling pathway	13/322	321/18207	0.00488191	0.00488191	CD24/MAD2L2/SULF1/BAMBI/HBP1/MDFIC/MARK1/LGR6/SOX9/WLS/ZNF703/FZD6/NKD2	13
GO:0044707	single-multicellular organism process	121/322	5597/18207	0.00489645	0.00489645	CD24/ABCB6/SIGMAR1/MAD2L2/IGF2BP3/CYSLTR1/CORO1A/CHRNA3/AMICA1/CCR7/COL9A3/CSRP2/CTSV/CYP1A1/CYP1B1/ACE/AKR1C2/SDR16C5/EIF4E/ELK3/EPHB6/FCER1A/ICK/LPHN1/CCT5/FLG/SULF1/ALOX5AP/ALOX12B/BAMBI/EGFL6/NPHP4/TIMM9/LAT/GPX2/NOB1/GSTM3/BLNK/SLC40A1/ANXA2/ANXA3/APLP1/HTR3A/HYAL1/TMEM119/IGF1R/ITGAL/ITGB7/JAK2/JAK3/KRT10/TRNP1/LEPR/ABLIM1/LOR/MAPT/MARK1/MAX/MEA1/MET/MGP/GADD45B/NCK1/NEFM/NEFH/SLC11A2/NTRK3…	121
GO:0015711	organic anion transport	13/322	323/18207	0.00513811	0.00513811	SLC35B1/AKR1C4/PRAF2/CA5B/ACE/TRIAP1/PPARG/SLC16A2/CA4/SLC7A5/SLC4A11/SLC4A4/TNFRSF11A	13
GO:0071345	cellular response to cytokine stimulus	17/322	478/18207	0.00519633	0.00519633	CD24/CORO1A/CCR7/EIF4E/HYAL1/JAK2/JAK3/SLC11A2/PPARG/CCL5/SOX9/CCR2/TYK2/LRP8/TNFRSF11A/SOCS3/KEAP1	17
GO:0051270	regulation of cellular component movement	19/322	559/18207	0.00521743	0.00521743	CCL26/CORO1A/CCR7/ACE/SULF1/ANXA3/APEX1/HYAL1/IGF1R/JAK2/MAPT/MET/NTRK3/S100A7/CCL5/SOX9/CCR2/ZNF703/COL18A1	19
GO:0032147	activation of protein kinase activity	11/322	251/18207	0.00524449	0.00524449	MAP4K1/CHRNA3/FCER1A/MDFIC/JAK2/MET/GADD45B/NTRK3/CCL5/MADD/MAP3K6	11
GO:0050900	leukocyte migration	12/322	287/18207	0.00525065	0.00525065	CORO1A/AMICA1/CCR7/ITGAL/ITGB7/S100A7/S100A12/CCL5/CCR2/SLC7A5/TNFRSF11A/CD48	12
GO:0051403	stress-activated MAPK cascade	10/322	217/18207	0.00540502	0.00540502	MAP4K1/CCR7/FCER1A/MDFIC/IGF1R/GADD45B/CARD9/AIDA/TNFRSF11A/MAP3K6	10
GO:0001959	regulation of cytokine-mediated signaling pathway	6/322	91/18207	0.00553328	0.00553328	CD24/JAK2/PPARG/CCL5/TYK2/SOCS3	6
GO:0044744	protein targeting to nucleus	6/322	91/18207	0.00553328	0.00553328	IPO7/KPNA6/JAK2/JAK3/BCL3/AKR1C3	6
GO:0017038	protein import	11/322	253/18207	0.00555912	0.00555912	IPO7/CHCHD4/KPNA6/BAMBI/TIMM9/MDFIC/JAK2/JAK3/BCL3/BMP7/AKR1C3	11
GO:0008284	positive regulation of cell proliferation	23/322	730/18207	0.00556693	0.00556693	CD24/CCL26/CORO1A/AMICA1/AKR1C2/ALDH3A1/BAMBI/ANXA2/HYAL1/IGF1R/ITGAL/JAK2/NCK1/NOP2/NTRK3/CCL5/SOX9/CCR2/ZNF703/COL18A1/AKR1C3/TNFRSF11A/CRLF1	23
GO:0031098	stress-activated protein kinase signaling cascade	10/322	219/18207	0.00575694	0.00575694	MAP4K1/CCR7/FCER1A/MDFIC/IGF1R/GADD45B/CARD9/AIDA/TNFRSF11A/MAP3K6	10
GO:0006793	phosphorus metabolic process	69/322	2912/18207	0.00580496	0.00580496	AKT3/CD24/GNE/CCL26/PEMT/CD2BP2/CDC42EP2/MAD2L2/RUVBL2/MAP4K1/CHRNA3/CCR7/B4GALNT2/EIF2S1/FCER1A/ICK/ALOX12B/SAMHD1/STK39/MDFIC/ANXA2/APLP1/IGF1R/IMPA2/IMPDH2/JAK2/JAK3/MARK1/MET/GADD45B/NCK1/NME4/NTRK3/PDK1/PLD1/LRRN3/TBC1D2/PTPRD/BARD1/PTPRZ1/S100A7/S100A12/CCL5/CARD9/AIDA/SKIV2L/BMP7/SOX9/CCR2/TYK2/LRP8/PNPLA3/COASY/GSG2/FAR1/RASAL1/DGAT2/MCEE/MADD/RUNX3/TNFRSF11A/GALR2/CCNH/SOCS3/MAP3K6/FAM58…	69
GO:0031124	mRNA 3'-end processing	6/322	92/18207	0.00583356	0.00583356	AHCYL1/EIF4E/APLP1/CPSF3/BARD1/PAPOLG	6
GO:0043123	positive regulation of I-kappaB kinase/NF-kappaB signaling	8/322	153/18207	0.00593912	0.00593912	CCR7/LGALS9/TRIM62/S100A12/SECTM1/CARD9/WLS/TNFRSF11A	8
GO:0043491	protein kinase B signaling	7/322	122/18207	0.00601087	0.00601087	CCR7/AKR1C2/IGF1R/FAM132A/CCL5/SOX9/AKR1C3	7
GO:0019220	regulation of phosphate metabolic process	41/322	1551/18207	0.00618479	0.00618479	CD24/CCL26/CD2BP2/CDC42EP2/MAD2L2/MAP4K1/CHRNA3/CCR7/EIF2S1/FCER1A/ALOX12B/MDFIC/ANXA2/APLP1/IGF1R/JAK2/MET/GADD45B/NCK1/NTRK3/LRRN3/TBC1D2/BARD1/S100A7/S100A12/CCL5/CARD9/AIDA/BMP7/SOX9/CCR2/LRP8/RASAL1/MADD/TNFRSF11A/GALR2/CCNH/SOCS3/MAP3K6/FAM58A/CRLF1	41
GO:0034641	cellular nitrogen compound metabolic process	126/322	5906/18207	0.00627381	0.00627381	GNE/ABCB6/POP7/CCL26/NPM3/PEMT/NSA2/CD2BP2/CDC42EP2/MAD2L2/NCOA2/AHCYL1/RUVBL2/CCR7/B4GALNT2/ZNF542/ACE/MIER3/NQO1/EIF2S1/EIF4E/ELK3/DNAJC8/KAT6B/DDAH2/KPNA6/BAMBI/SAMHD1/HBP1/TOX3/GSTA3/GSTM3/GSTM4/MDFIC/HARS/ANXA3/DNTTIP2/APEX1/APLP1/IGF1R/IGSF1/IMPDH2/JAK2/JAK3/TRNP1/LMO1/MAX/MET/NCK1/NME4/NOP2/SLC11A2/NTRK3/PCSK5/TRIAP1/TMEM14C/TRMT6/PPIL1/CPSF3/PEG3/PFDN1/CYTL1/POLR2H/PPARG/RPP25/SARS2/PINX1…	126
GO:0006913	nucleocytoplasmic transport	14/322	370/18207	0.00640308	0.00640308	IPO7/AHCYL1/EIF4E/KPNA6/BAMBI/MDFIC/JAK2/JAK3/CPSF3/BARD1/BCL3/BMP7/SARNP/AKR1C3	14
GO:0060548	negative regulation of cell death	22/322	700/18207	0.00682297	0.00682297	CEACAM5/CCR7/DDAH2/TOX3/SLC40A1/IGF1R/JAK2/JAK3/MET/NCK1/NTRK3/TRIAP1/OXR1/PSMD13/BARD1/BCL3/CCL5/BMP7/SOX9/YWHAZ/SOCS3/CRLF1	22
GO:0032501	multicellular organismal process	124/322	5812/18207	0.00683031	0.00683031	CD24/ABCB6/SIGMAR1/MAD2L2/IGF2BP3/CYSLTR1/CORO1A/CHRNA3/AMICA1/CCR7/COL9A3/CSRP2/CTSV/CYP1A1/CYP1B1/ACE/AKR1C2/SDR16C5/EIF4E/ELK3/EPHB6/FCER1A/ICK/LPHN1/CCT5/FLG/SULF1/KPNA6/ALOX5AP/ALOX12B/BAMBI/EGFL6/NPHP4/TIMM9/LAT/PRLHR/GPX2/NOB1/GSTM3/BLNK/SLC40A1/ANXA2/ANXA3/APLP1/HTR3A/HYAL1/TMEM119/IGF1R/ITGAL/ITGB7/JAK2/JAK3/KRT10/TRNP1/LEPR/ABLIM1/LNPEP/LOR/MAPT/MARK1/MAX/MEA1/MET/MGP/GADD45B/NCK1/NEFM/…	124
GO:0009628	response to abiotic stimulus	27/322	918/18207	0.00685429	0.00685429	CD24/RUVBL2/AKR1C4/C10orf90/CYP1A1/SDR16C5/ALDH3A1/NPHP4/ERO1L/HYAL1/SLC11A2/TRIAP1/PDK1/PPARG/BCL3/BMP7/SOX9/STAC/TJP1/USF1/LRP8/COL18A1/AKR1C3/TNFRSF11A/LONP1/NRXN2/TSC22D2	27
GO:0031399	regulation of protein modification process	32/322	1146/18207	0.00713605	0.00713605	CD24/MAD2L2/MAP4K1/CHRNA3/CCR7/EIF2S1/FCER1A/MDFIC/ANXA2/IGF1R/JAK2/MET/GADD45B/NCK1/NTRK3/LRRN3/PSMD13/AHRR/S100A12/CCL5/AIDA/BMP7/SOX9/LRP8/OGT/MADD/TNFRSF11A/CCNH/SOCS3/MAP3K6/FAM58A/CRLF1	32
GO:0051169	nuclear transport	14/322	375/18207	0.00717077	0.00717077	IPO7/AHCYL1/EIF4E/KPNA6/BAMBI/MDFIC/JAK2/JAK3/CPSF3/BARD1/BCL3/BMP7/SARNP/AKR1C3	14
GO:0097285	cell-type specific apoptotic process	14/322	376/18207	0.00733277	0.00733277	SIGMAR1/CCR7/NQO1/TOX3/IGF1R/JAK2/JAK3/MAX/OXR1/CCL5/BMP7/COL18A1/AKR1C3/CRLF1	14
GO:0006399	tRNA metabolic process	7/322	127/18207	0.00744558	0.00744558	POP7/HARS/TRMT6/RPP25/SARS2/DALRD3/ELAC2	7
GO:0000904	cell morphogenesis involved in differentiation	23/322	749/18207	0.00749725	0.00749725	CD24/MAD2L2/CHRNA3/COL9A3/BAMBI/IGF1R/ABLIM1/MAPT/MET/NCK1/NEFM/NEFH/SLC11A2/NTRK3/PTPRD/PTPRZ1/BMP7/SOX9/LRP8/ZNF703/COL18A1/FZD6/RUNX3	23
GO:0044093	positive regulation of molecular function	33/322	1196/18207	0.00751258	0.00751258	CD24/CCL26/CDC42EP2/MAP4K1/CHRNA3/CCR7/EIF2S1/FCER1A/BAMBI/CYFIP2/MDFIC/ANXA2/ANXA3/JAK2/MET/GADD45B/NCF4/SLC11A2/NTRK3/CYTL1/PPARG/TRIM62/TBC1D2/PSMD13/S100A12/CCL5/RNF25/LRP8/RASAL1/OGT/MADD/TNFRSF11A/MAP3K6	33
GO:0060759	regulation of response to cytokine stimulus	6/322	97/18207	0.00751584	0.00751584	CD24/JAK2/PPARG/CCL5/TYK2/SOCS3	6
GO:0065008	regulation of biological quality	67/322	2846/18207	0.00764998	0.00764998	CD24/ABCB6/CCL26/CDC42EP2/CYSLTR1/AKR1C4/CORO1A/CHRNA3/C10orf90/AMICA1/CCR7/CYP1A1/ACE/AKR1C2/SDR16C5/EPHB6/LPHN1/FLG/ALOX12B/BAMBI/LAT/PRLHR/GPX2/ERO1L/SLC40A1/ANXA2/APEX1/IGF1R/ITGAL/JAK2/JAK3/FAM132A/MAPT/MET/NCK1/NEFM/ATOX1/SLC11A2/NTRK3/PCSK5/TRIAP1/CYTL1/PPARG/PINX1/BARD1/BCL3/S100A7/S100A12/CCL5/SOX9/TJP1/CCR2/TXNRD1/USF1/YWHAZ/LRP8/SLC7A5/FZD6/SLC4A11/DGAT2/AKR1C3/TNFRSF11A/GALR2/NRXN2/CH…	67
GO:0048545	response to steroid hormone	12/322	302/18207	0.00776167	0.00776167	CD24/CTSV/NQO1/ALDH3A1/GSTM3/NTRK3/PPARG/WFDC1/BMP7/CA4/ZNF703/AKR1C3	12
GO:0042110	T cell activation	14/322	380/18207	0.00801015	0.00801015	CD24/CORO1A/AMICA1/CCR7/LAT/ITGAL/JAK3/NCK1/BCL3/CCL5/CLEC7A/CCR2/CD247/CD48	14
GO:0000187	activation of MAPK activity	7/322	129/18207	0.00808516	0.00808516	MAP4K1/FCER1A/MDFIC/MET/NTRK3/MADD/MAP3K6	7
GO:0044711	single-organism biosynthetic process	37/322	1389/18207	0.00818542	0.00818542	GNE/PEMT/AKR1C4/CYP1A1/FCER1A/ALOX5AP/ALOX12B/GSTA3/GSTM3/GSTM4/APLP1/HYAL1/CHSY3/IGF1R/IMPA2/IMPDH2/FAM132A/NME4/SLC11A2/TMEM14C/PDK1/PLD1/CYTL1/PINX1/PNPO/C10orf2/CCR2/UROS/PNPLA3/COASY/FAR1/DGAT2/GPT2/AKR1C3/GALR2/CHST3/PTGES	37
GO:1901566	organonitrogen compound biosynthetic process	21/322	669/18207	0.00822985	0.00822985	ABCB6/PEMT/ALOX12B/APLP1/HYAL1/CHSY3/IMPDH2/NME4/SLC11A2/PCSK5/TMEM14C/CYTL1/PNPO/PTS/SRM/CCR2/UROS/COASY/GPT2/GALR2/CHST3	21
GO:0051495	positive regulation of cytoskeleton organization	7/322	130/18207	0.00841972	0.00841972	CCL26/CDC42EP2/CORO1A/CCR7/MAPT/NCK1/NTRK3	7
GO:0010467	gene expression	114/322	5318/18207	0.00889506	0.00889506	POP7/NPM3/NSA2/CD2BP2/MAD2L2/NCOA2/IGF2BP3/AHCYL1/RUVBL2/C10orf90/CHCHD4/ZNF542/CTSV/VPS37D/ACE/MIER3/ADAMTS15/EIF2S1/EIF4E/ELK3/DNAJC8/PUM2/TRAM1/KAT6B/KPNA6/ALOX12B/BAMBI/HBP1/CYFIP2/TOX3/EIF3K/DESI1/KLK9/MDFIC/HARS/ANXA3/DNTTIP2/APEX1/APLP1/IGSF1/JAK2/JAK3/TRNP1/LMO1/LNPEP/MAX/MET/NCK1/NOP2/SLC11A2/NTRK3/PCSK5/TRIAP1/TRMT6/PPIL1/MRPS33/CPSF3/PEG3/CFP/PFDN1/CYTL1/POLR2H/MRPS21/PPARG/RPP25/SARS2…	114
GO:0019222	regulation of metabolic process	114/322	5331/18207	0.00961669	0.00961669	CD24/CCL26/CD2BP2/CDC42EP2/MAD2L2/NCOA2/IPO7/IGF2BP3/AHCYL1/RUVBL2/MAP4K1/CHRNA3/C10orf90/CCR7/ZNF542/ACE/MIER3/NQO1/EIF2S1/EIF4E/ELK3/FCER1A/SULF1/PUM2/KAT6B/DDAH2/KPNA6/ALOX12B/BAMBI/HBP1/CYFIP2/TOX3/EIF3K/MDFIC/ANXA2/ANXA3/DNTTIP2/APEX1/APLP1/IGF1R/IGSF1/JAK2/JAK3/FAM132A/TRNP1/LEPR/LMO1/MAPT/MAX/MET/GADD45B/NCF4/NCK1/SLC11A2/NTRK3/TRIAP1/TRMT6/PDK1/PEG3/CFP/PFDN1/CYTL1/POLR2H/LRRN3/PPARG/PINX…	114
GO:0002237	response to molecule of bacterial origin	10/322	237/18207	0.00978936	0.00978936	CD24/CCR7/CYP1A1/JAK2/S100A7/CCL5/CARD9/TJP1/TNFRSF11A/PTGES	10
GO:0007275	multicellular organismal development	94/322	4274/18207	0.00990971	0.00990971	CD24/ABCB6/SIGMAR1/MAD2L2/CYSLTR1/CHRNA3/CCR7/COL9A3/CSRP2/CTSV/CYP1A1/CYP1B1/ACE/EIF4E/ELK3/ICK/LPHN1/FLG/SULF1/ALOX12B/BAMBI/EGFL6/NPHP4/GSTM3/BLNK/SLC40A1/ANXA2/ANXA3/APLP1/HYAL1/IGF1R/ITGB7/JAK2/JAK3/KRT10/TRNP1/LEPR/ABLIM1/LOR/MAPT/MARK1/MAX/MEA1/MET/MGP/GADD45B/NCK1/NEFM/NEFH/SLC11A2/NTRK3/TUBD1/PCSK5/PEG3/PFDN1/CYTL1/PPARG/C1GALT1/PTPRD/PTPRZ1/PTS/BCL3/S100A7/AIDA/BMP7/SMARCE1/SOX9/BYSL/TJ…	94
GO:0048520	positive regulation of behavior	6/322	103/18207	0.00996603	0.00996603	CCR7/MET/NTRK3/S100A7/CCL5/CCR2	6
GO:0022603	regulation of anatomical structure morphogenesis	21/322	682/18207	0.0100942	0.0100942	CDC42EP2/MAD2L2/VAT1/CYSLTR1/CORO1A/CHRNA3/SULF1/BAMBI/ANXA3/HYAL1/MAPT/MET/NEFM/NTRK3/PTPRD/BMP7/SOX9/CCR2/LRP8/ZNF703/FZD6	21
GO:0042592	homeostatic process	33/322	1223/18207	0.0102883	0.0102883	CD24/ABCB6/CYSLTR1/CORO1A/CCR7/EPHB6/FLG/ALOX12B/GPX2/ERO1L/SLC40A1/APEX1/JAK2/JAK3/FAM132A/MET/ATOX1/SLC11A2/CYTL1/PPARG/PINX1/BARD1/CCL5/SOX9/TJP1/CCR2/TXNRD1/USF1/SLC4A11/DGAT2/TNFRSF11A/GALR2/CHST3	33
GO:0031323	regulation of cellular metabolic process	104/322	4809/18207	0.0103277	0.0103277	CD24/CCL26/CD2BP2/CDC42EP2/MAD2L2/NCOA2/IGF2BP3/AHCYL1/RUVBL2/MAP4K1/CHRNA3/CCR7/ZNF542/MIER3/NQO1/EIF2S1/EIF4E/ELK3/FCER1A/SULF1/PUM2/KAT6B/DDAH2/KPNA6/ALOX12B/BAMBI/HBP1/CYFIP2/TOX3/EIF3K/MDFIC/ANXA2/ANXA3/DNTTIP2/APEX1/APLP1/IGF1R/IGSF1/JAK2/JAK3/FAM132A/TRNP1/LMO1/MAPT/MET/GADD45B/NCK1/NTRK3/TRIAP1/TRMT6/PDK1/PEG3/PFDN1/CYTL1/POLR2H/LRRN3/PPARG/PINX1/TRIM62/TBC1D2/ZNF83/PSMD13/AHRR/BARD1/BCL3…	104
GO:0030855	epithelial cell differentiation	17/322	514/18207	0.0103398	0.0103398	CD24/CTSV/CYP1A1/AKR1C2/FLG/GSTM3/KRT10/LOR/PPARG/S100A7/BMP7/SOX9/ZNF703/COL18A1/AKR1C3/CBFA2T2/KEAP1	17
GO:0031326	regulation of cellular biosynthetic process	79/322	3500/18207	0.0104029	0.0104029	MAD2L2/NCOA2/IGF2BP3/RUVBL2/CCR7/ZNF542/MIER3/EIF2S1/EIF4E/ELK3/FCER1A/SULF1/PUM2/KAT6B/DDAH2/KPNA6/BAMBI/HBP1/TOX3/EIF3K/MDFIC/ANXA3/DNTTIP2/APEX1/APLP1/IGF1R/IGSF1/JAK2/JAK3/FAM132A/TRNP1/LMO1/MET/NCK1/NTRK3/TRIAP1/TRMT6/PDK1/PEG3/PFDN1/CYTL1/POLR2H/PPARG/PINX1/TRIM62/ZNF83/AHRR/BCL3/S100A12/CCL5/CARD9/RNF25/BMP7/SMARCE1/SOX9/CCR2/USF1/ZNF18/LRP8/ZNF703/MLLT10/THAP7/FZD6/ZMIZ2/SARNP/OGT/BARX2/P…	79
GO:0042089	cytokine biosynthetic process	6/322	104/18207	0.0104236	0.0104236	IGF2BP3/FCER1A/PCSK5/BCL3/CARD9/CCR2	6
GO:0050671	positive regulation of lymphocyte proliferation	6/322	104/18207	0.0104236	0.0104236	CD24/CORO1A/ITGAL/NCK1/CCL5/CCR2	6
GO:0051704	multi-organism process	49/322	1993/18207	0.010824	0.010824	CD24/IPO7/CCR7/CTSV/CYP1A1/VPS37D/EIF4E/CCT5/TRAM1/KPNA6/SAMHD1/PRLHR/GPX2/MDFIC/ANXA3/HYAL1/JAK2/LNPEP/MEA1/NCF4/NCK1/NTRK3/CD207/TUBD1/PCSK5/CFP/PLD1/POLR2H/TRIM62/PSMD13/BCL3/S100A7/S100A12/CCL5/CCL22/CARD9/CLEC7A/SOX9/BYSL/TJP1/CCR2/USF1/CCDC86/TNFRSF11A/CCNH/CHMP7/CD247/NRXN2/PTGES	49
GO:0032946	positive regulation of mononuclear cell proliferation	6/322	105/18207	0.010896	0.010896	CD24/CORO1A/ITGAL/NCK1/CCL5/CCR2	6
GO:0008154	actin polymerization or depolymerization	7/322	137/18207	0.0110534	0.0110534	CCL26/CDC42EP2/CORO1A/CCR7/JAK2/NCK1/MSRB1	7
GO:0051188	cofactor biosynthetic process	7/322	137/18207	0.0110534	0.0110534	ABCB6/SLC11A2/TMEM14C/PDK1/PTS/UROS/COASY	7
GO:0046649	lymphocyte activation	17/322	521/18207	0.0116998	0.0116998	CD24/CORO1A/AMICA1/CCR7/LAT/BLNK/ITGAL/JAK3/NCK1/PFDN1/BCL3/CCL5/CLEC7A/CCR2/CD247/MS4A1/CD48	17
GO:0042107	cytokine metabolic process	6/322	107/18207	0.0118858	0.0118858	IGF2BP3/FCER1A/PCSK5/BCL3/CARD9/CCR2	6
GO:1901652	response to peptide	14/322	399/18207	0.0119342	0.0119342	EIF4E/APEX1/IGF1R/JAK2/JAK3/FAM132A/MAX/PPARG/CARD9/BMP7/USF1/OGT/GGH/SOCS3	14
GO:0051091	positive regulation of sequence-specific DNA binding transcription factor activity	9/322	208/18207	0.0119554	0.0119554	ANXA3/JAK2/CYTL1/PPARG/TRIM62/S100A12/RNF25/LRP8/TNFRSF11A	9
GO:0050863	regulation of T cell activation	10/322	245/18207	0.0121545	0.0121545	CD24/CORO1A/CCR7/LAT/ITGAL/JAK3/NCK1/CCL5/CCR2/CD247	10
GO:0043588	skin development	11/322	283/18207	0.012312	0.012312	ABCB6/FLG/ALOX12B/KRT10/LOR/S100A7/SOX9/FZD6/BARX2/RUNX3/AKR1C3	11
GO:0000302	response to reactive oxygen species	7/322	140/18207	0.0123477	0.0123477	CCR7/APEX1/HYAL1/MET/S100A7/BMP7/AKR1C3	7
GO:0010033	response to organic substance	53/322	2206/18207	0.0123997	0.0123997	CD24/AKR1C4/CORO1A/CHRNA3/CCR7/CTSV/CYP1A1/AKR1C2/NQO1/EIF2S1/EIF4E/ALDH3A1/SULF1/BAMBI/GSTM3/ERO1L/APEX1/APLP1/HTR3A/HYAL1/IGF1R/JAK2/JAK3/FAM132A/MAX/SLC11A2/NTRK3/PCSK5/PPARG/WFDC1/S100A7/CCL5/CARD9/CLEC7A/BMP7/SOX9/TJP1/CCR2/TYK2/UROS/USF1/CA4/LRP8/ZNF703/DGAT2/OGT/AKR1C3/TNFRSF11A/GGH/SOCS3/LONP1/PTGES/KEAP1	53
GO:0070665	positive regulation of leukocyte proliferation	6/322	108/18207	0.0124037	0.0124037	CD24/CORO1A/ITGAL/NCK1/CCL5/CCR2	6
GO:0010038	response to metal ion	10/322	246/18207	0.012478	0.012478	ABCB6/CYP1A1/ALOX5AP/KRT10/SLC11A2/PPARG/AKR1C3/GGH/LONP1/PTGES	10
GO:0023051	regulation of signaling	57/322	2407/18207	0.0125807	0.0125807	CD24/CCL26/CDC42EP2/MAD2L2/MAP4K1/PTGDR2/CHRNA3/CCR7/AKR1C2/FCER1A/SULF1/HMHA1/ALOX12B/BAMBI/LAT/BLNK/MDFIC/IGF1R/ITGAL/JAK2/JAK3/FAM132A/LGALS9/MET/GADD45B/NCK1/NTRK3/TRIAP1/PPARG/TRIM62/TBC1D2/LGR6/BCL3/S100A7/S100A12/CCL5/SECTM1/CARD9/AIDA/BMP7/SOX9/TYK2/YWHAZ/LRP8/WLS/ZNF703/FZD6/RASAL1/OGT/NKD2/MADD/RUNX3/AKR1C3/TNFRSF11A/SOCS3/MAP3K6/CRLF1	57
GO:0001775	cell activation	24/322	830/18207	0.012742	0.012742	CD24/CORO1A/AMICA1/CCR7/FCER1A/LAT/BLNK/ANXA3/ITGAL/JAK2/JAK3/NCK1/PFDN1/SLURP1/BCL3/S100A12/CCL5/CLEC7A/CCR2/YWHAZ/FZD6/CD247/MS4A1/CD48	24
GO:0010646	regulation of cell communication	57/322	2414/18207	0.0132962	0.0132962	CD24/CCL26/CDC42EP2/MAD2L2/MAP4K1/PTGDR2/CHRNA3/CCR7/AKR1C2/FCER1A/SULF1/HMHA1/ALOX12B/BAMBI/LAT/BLNK/MDFIC/IGF1R/ITGAL/JAK2/JAK3/FAM132A/LGALS9/MET/GADD45B/NCK1/NTRK3/TRIAP1/PPARG/TRIM62/TBC1D2/LGR6/BCL3/S100A7/S100A12/CCL5/SECTM1/CARD9/AIDA/BMP7/SOX9/TYK2/YWHAZ/LRP8/WLS/ZNF703/FZD6/RASAL1/OGT/NKD2/MADD/RUNX3/AKR1C3/TNFRSF11A/SOCS3/MAP3K6/CRLF1	57
GO:0007259	JAK-STAT cascade	6/322	110/18207	0.0134867	0.0134867	JAK2/JAK3/CCL5/CCR2/SOCS3/CRLF1	6
GO:0009411	response to UV	6/322	110/18207	0.0134867	0.0134867	RUVBL2/C10orf90/HYAL1/TRIAP1/BCL3/USF1	6
GO:0050870	positive regulation of T cell activation	8/322	177/18207	0.0136432	0.0136432	CD24/CORO1A/CCR7/ITGAL/NCK1/CCL5/CCR2/CD247	8
GO:0051216	cartilage development	8/322	177/18207	0.0136432	0.0136432	SULF1/HYAL1/MGP/CYTL1/BMP7/SOX9/BARX2/RUNX3	8
GO:0034097	response to cytokine	18/322	573/18207	0.0137811	0.0137811	CD24/CORO1A/CCR7/EIF4E/HYAL1/JAK2/JAK3/SLC11A2/PPARG/CCL5/SOX9/CCR2/TYK2/LRP8/TNFRSF11A/SOCS3/PTGES/KEAP1	18
GO:0010608	posttranscriptional regulation of gene expression	14/322	407/18207	0.0139777	0.0139777	IGF2BP3/C10orf90/EIF2S1/EIF4E/PUM2/EIF3K/APEX1/APLP1/NCK1/TRMT6/BCL3/CCL5/SARNP/EIF3J	14
GO:0032320	positive regulation of Ras GTPase activity	6/322	111/18207	0.0140523	0.0140523	CCL26/CDC42EP2/CCR7/NTRK3/TBC1D2/RASAL1	6
GO:0009889	regulation of biosynthetic process	79/322	3545/18207	0.0140993	0.0140993	MAD2L2/NCOA2/IGF2BP3/RUVBL2/CCR7/ZNF542/MIER3/EIF2S1/EIF4E/ELK3/FCER1A/SULF1/PUM2/KAT6B/DDAH2/KPNA6/BAMBI/HBP1/TOX3/EIF3K/MDFIC/ANXA3/DNTTIP2/APEX1/APLP1/IGF1R/IGSF1/JAK2/JAK3/FAM132A/TRNP1/LMO1/MET/NCK1/NTRK3/TRIAP1/TRMT6/PDK1/PEG3/PFDN1/CYTL1/POLR2H/PPARG/PINX1/TRIM62/ZNF83/AHRR/BCL3/S100A12/CCL5/CARD9/RNF25/BMP7/SMARCE1/SOX9/CCR2/USF1/ZNF18/LRP8/ZNF703/MLLT10/THAP7/FZD6/ZMIZ2/SARNP/OGT/BARX2/P…	79
GO:0071375	cellular response to peptide hormone stimulus	11/322	290/18207	0.0145396	0.0145396	EIF4E/APEX1/IGF1R/JAK2/JAK3/FAM132A/MAX/PPARG/USF1/OGT/SOCS3	11
GO:0007015	actin filament organization	10/322	252/18207	0.0145573	0.0145573	CCL26/CDC42EP2/MAD2L2/CORO1A/CCR7/JAK2/NCK1/MSRB1/FSCN1/ESPN	10
GO:0080090	regulation of primary metabolic process	101/322	4708/18207	0.0146733	0.0146733	CD24/CCL26/CDC42EP2/MAD2L2/NCOA2/IGF2BP3/AHCYL1/RUVBL2/MAP4K1/CHRNA3/CCR7/ZNF542/ACE/MIER3/NQO1/EIF2S1/EIF4E/ELK3/FCER1A/SULF1/PUM2/KAT6B/KPNA6/BAMBI/HBP1/CYFIP2/TOX3/EIF3K/MDFIC/ANXA2/ANXA3/DNTTIP2/APEX1/APLP1/IGF1R/IGSF1/JAK2/JAK3/FAM132A/TRNP1/LMO1/MET/GADD45B/NCK1/NTRK3/TRIAP1/TRMT6/PDK1/PEG3/CFP/PFDN1/CYTL1/POLR2H/LRRN3/PPARG/PINX1/TRIM62/TBC1D2/ZNF83/PSMD13/AHRR/BARD1/BCL3/S100A12/CCL5/CARD…	101
GO:0050867	positive regulation of cell activation	10/322	253/18207	0.0149276	0.0149276	CD24/CORO1A/CCR7/FCER1A/ITGAL/JAK2/NCK1/CCL5/CCR2/CD247	10
GO:0061448	connective tissue development	9/322	216/18207	0.0149795	0.0149795	SULF1/HYAL1/MGP/CYTL1/BMP7/SOX9/DGAT2/BARX2/RUNX3	9
GO:0051726	regulation of cell cycle	22/322	753/18207	0.0150087	0.0150087	MAD2L2/C10orf90/CYP1A1/EIF4E/HBP1/APEX1/IGF1R/TRNP1/GADD45B/TRIAP1/PSMD13/BARD1/BMP7/SOX9/CEP76/ZNF703/GSG2/MADD/RUNX3/CCNH/FAM58A/MDC1	22
GO:0043069	negative regulation of programmed cell death	20/322	665/18207	0.0150272	0.0150272	CEACAM5/CCR7/DDAH2/TOX3/SLC40A1/IGF1R/JAK2/JAK3/MET/TRIAP1/OXR1/PSMD13/BARD1/BCL3/CCL5/BMP7/SOX9/YWHAZ/SOCS3/CRLF1	20
GO:0043085	positive regulation of catalytic activity	27/322	981/18207	0.0154423	0.0154423	CD24/CCL26/CDC42EP2/MAP4K1/CHRNA3/CCR7/EIF2S1/FCER1A/CYFIP2/MDFIC/JAK2/MET/GADD45B/NCF4/SLC11A2/NTRK3/PPARG/TBC1D2/PSMD13/S100A12/CCL5/LRP8/RASAL1/OGT/MADD/TNFRSF11A/MAP3K6	27
GO:1901360	organic cyclic compound metabolic process	123/322	5902/18207	0.01561	0.01561	GNE/ABCB6/POP7/CCL26/NPM3/NSA2/CD2BP2/CDC42EP2/MAD2L2/NCOA2/AHCYL1/RUVBL2/AKR1C4/CCR7/B4GALNT2/ZNF542/CYP1A1/CYP1B1/AKR1C2/MIER3/EIF2S1/EIF4E/ELK3/DNAJC8/KAT6B/KPNA6/BAMBI/SAMHD1/HBP1/TOX3/GSTM3/MDFIC/HARS/ANXA3/DNTTIP2/APEX1/APLP1/IGF1R/IGSF1/IMPDH2/JAK2/JAK3/TRNP1/LEPR/LMO1/MAX/MET/NCK1/NME4/NOP2/SLC11A2/NTRK3/TRIAP1/TMEM14C/TRMT6/PPIL1/CPSF3/PEG3/PFDN1/CYTL1/POLR2H/PPARG/RPP25/SARS2/PINX1/DALR…	123
GO:0045785	positive regulation of cell adhesion	7/322	147/18207	0.0157872	0.0157872	CCR7/EGFL6/HYAL1/ITGAL/JAK2/CCL5/BMP7	7
GO:0032879	regulation of localization	40/322	1598/18207	0.0159782	0.0159782	CCL26/AHCYL1/CORO1A/CHRNA3/CCR7/ACE/FCER1A/SULF1/ALOX12B/BAMBI/HBP1/STK39/MDFIC/ERO1L/ANXA2/ANXA3/APEX1/HYAL1/IGF1R/JAK2/FAM132A/MAPT/MET/NTRK3/TRIAP1/PPARG/BARD1/BCL3/S100A7/CCL5/CLEC7A/BMP7/SOX9/CCR2/YWHAZ/ZNF703/COL18A1/NKD2/STON2/TNFRSF11A	40
GO:0018108	peptidyl-tyrosine phosphorylation	10/322	256/18207	0.0160807	0.0160807	CD24/FCER1A/IGF1R/JAK2/JAK3/MET/CCL5/TYK2/LRP8/CRLF1	10
GO:0006725	cellular aromatic compound metabolic process	119/322	5697/18207	0.0166532	0.0166532	GNE/ABCB6/POP7/CCL26/NPM3/NSA2/CD2BP2/CDC42EP2/MAD2L2/NCOA2/AHCYL1/RUVBL2/CCR7/B4GALNT2/ZNF542/CYP1A1/CYP1B1/MIER3/EIF2S1/EIF4E/ELK3/DNAJC8/KAT6B/KPNA6/BAMBI/SAMHD1/HBP1/TOX3/GSTM3/MDFIC/HARS/ANXA3/DNTTIP2/APEX1/APLP1/IGF1R/IGSF1/IMPDH2/JAK2/JAK3/TRNP1/LMO1/MAX/MET/NCK1/NME4/NOP2/SLC11A2/NTRK3/TRIAP1/TMEM14C/TRMT6/PPIL1/CPSF3/PEG3/PFDN1/CYTL1/POLR2H/PPARG/RPP25/SARS2/PINX1/DALRD3/PNPO/TRIM62/TBC1…	119
GO:0018212	peptidyl-tyrosine modification	10/322	258/18207	0.0168854	0.0168854	CD24/FCER1A/IGF1R/JAK2/JAK3/MET/CCL5/TYK2/LRP8/CRLF1	10
GO:0050776	regulation of immune response	22/322	763/18207	0.0171935	0.0171935	CD24/AMICA1/CCR7/FCER1A/SAMHD1/CYFIP2/LAT/GPX2/ITGAL/ITGB7/JAK2/JAK3/NCK1/CFP/PPARG/CCL5/CARD9/CLEC7A/CCR2/TYK2/SOCS3/CD247	22
GO:0009416	response to light stimulus	11/322	298/18207	0.0174439	0.0174439	RUVBL2/AKR1C4/C10orf90/SDR16C5/NPHP4/HYAL1/TRIAP1/BCL3/USF1/LRP8/AKR1C3	11
GO:0050920	regulation of chemotaxis	6/322	117/18207	0.0177964	0.0177964	CCR7/MET/NTRK3/S100A7/CCL5/CCR2	6
GO:0071702	organic substance transport	50/322	2104/18207	0.0181855	0.0181855	CD24/ABCB6/SLC35B1/SIGMAR1/IPO7/IGF2BP3/AHCYL1/AKR1C4/PRAF2/CA5B/CHRNA3/OSBPL6/CCR7/CHCHD4/VPS37D/ACE/EIF4E/FCER1A/TRAM1/KPNA6/BAMBI/OSBPL3/TIMM9/MDFIC/ANXA2/JAK2/JAK3/FAM132A/MET/MTX1/PCSK5/TRIAP1/CPSF3/PPARG/BARD1/BCL3/S100A12/BMP7/SLC16A2/YWHAZ/CA4/IPO4/SLC7A5/SLC4A11/SARNP/NKD2/STON2/AKR1C3/SLC4A4/TNFRSF11A	50
GO:0043434	response to peptide hormone	13/322	380/18207	0.0182145	0.0182145	EIF4E/APEX1/IGF1R/JAK2/JAK3/FAM132A/MAX/PPARG/BMP7/USF1/OGT/GGH/SOCS3	13
GO:0042129	regulation of T cell proliferation	6/322	118/18207	0.0184808	0.0184808	CD24/CORO1A/ITGAL/NCK1/CCL5/CCR2	6
GO:0010769	regulation of cell morphogenesis involved in differentiation	9/322	224/18207	0.0185334	0.0185334	MAD2L2/CHRNA3/BAMBI/MAPT/NEFM/NTRK3/PTPRD/LRP8/ZNF703	9
GO:0006605	protein targeting	13/322	381/18207	0.0185687	0.0185687	IPO7/CHCHD4/TRAM1/KPNA6/TIMM9/ANXA2/JAK2/JAK3/MTX1/BCL3/YWHAZ/NKD2/AKR1C3	13
GO:0043627	response to estrogen	7/322	152/18207	0.0186272	0.0186272	CD24/NQO1/GSTM3/PPARG/WFDC1/BMP7/ZNF703	7
GO:0030155	regulation of cell adhesion	11/322	301/18207	0.0186377	0.0186377	MAD2L2/CCR7/B4GALNT2/EGFL6/HYAL1/ITGAL/JAK2/CCL5/BMP7/SOX9/ZNF703	11
GO:1901653	cellular response to peptide	11/322	301/18207	0.0186377	0.0186377	EIF4E/APEX1/IGF1R/JAK2/JAK3/FAM132A/MAX/PPARG/USF1/OGT/SOCS3	11
GO:0006606	protein import into nucleus	9/322	225/18207	0.0190173	0.0190173	IPO7/KPNA6/BAMBI/MDFIC/JAK2/JAK3/BCL3/BMP7/AKR1C3	9
GO:1902593	single-organism nuclear import	9/322	225/18207	0.0190173	0.0190173	IPO7/KPNA6/BAMBI/MDFIC/JAK2/JAK3/BCL3/BMP7/AKR1C3	9
GO:0031334	positive regulation of protein complex assembly	6/322	119/18207	0.019183	0.019183	CCL26/CDC42EP2/CORO1A/CCR7/MAPT/NCK1	6
GO:0071417	cellular response to organonitrogen compound	14/322	424/18207	0.0192102	0.0192102	EIF4E/APEX1/APLP1/IGF1R/JAK2/JAK3/FAM132A/MAX/PPARG/SOX9/UROS/USF1/OGT/SOCS3	14
GO:0006520	cellular amino acid metabolic process	15/322	466/18207	0.0192697	0.0192697	NQO1/GCAT/DDAH2/GSTA3/GSTM3/GSTM4/HARS/SARS2/DALRD3/PSMD13/PTS/COASY/SLC7A5/GPT2/GGH	15
GO:0006396	RNA processing	20/322	683/18207	0.0194438	0.0194438	POP7/NPM3/NSA2/CD2BP2/AHCYL1/EIF4E/DNAJC8/APLP1/NOP2/TRMT6/PPIL1/CPSF3/POLR2H/RPP25/BARD1/ELAC2/PAPOLG/BYSL/CCNH/DDX23	20
GO:0042493	response to drug	13/322	384/18207	0.0196626	0.0196626	CYP1A1/ALDH3A1/APEX1/ABCB1/PPARG/WFDC1/CARD9/TJP1/YWHAZ/CA4/LRP8/COL18A1/GGH	13
GO:0006811	ion transport	31/322	1189/18207	0.0196884	0.0196884	ABCB6/SLC35B1/AHCYL1/CYSLTR1/AKR1C4/CORO1A/PRAF2/CA5B/CHRNA3/CCR7/ACE/FCER1A/SLC13A4/HBP1/STK39/ERO1L/SLC40A1/HTR3A/ATOX1/SLC11A2/TRIAP1/PPARG/CCL5/SLC16A2/YWHAZ/CA4/SLC7A5/SLC4A11/SLC4A4/TNFRSF11A/CLIC3	31
GO:0006805	xenobiotic metabolic process	7/322	154/18207	0.0198577	0.0198577	CYP1A1/CYP1B1/NQO1/GSTA3/GSTM3/GSTM4/S100A12	7
GO:0034660	ncRNA metabolic process	11/322	304/18207	0.0198912	0.0198912	POP7/NPM3/NSA2/HARS/NOP2/TRMT6/RPP25/SARS2/DALRD3/ELAC2/BYSL	11
GO:0071310	cellular response to organic substance	40/322	1625/18207	0.0204253	0.0204253	CD24/AKR1C4/CORO1A/CCR7/AKR1C2/EIF2S1/EIF4E/SULF1/BAMBI/ERO1L/APEX1/APLP1/HTR3A/HYAL1/IGF1R/JAK2/JAK3/FAM132A/MAX/SLC11A2/NTRK3/PCSK5/PPARG/CCL5/CLEC7A/BMP7/SOX9/TJP1/CCR2/TYK2/UROS/USF1/LRP8/ZNF703/DGAT2/OGT/AKR1C3/TNFRSF11A/SOCS3/KEAP1	40
GO:0071466	cellular response to xenobiotic stimulus	7/322	155/18207	0.0204937	0.0204937	CYP1A1/CYP1B1/NQO1/GSTA3/GSTM3/GSTM4/S100A12	7
GO:0042127	regulation of cell proliferation	33/322	1288/18207	0.0205337	0.0205337	CD24/CCL26/CORO1A/AMICA1/BNIPL/AKR1C2/ALDH3A1/SULF1/BAMBI/ANXA2/HYAL1/IGF1R/ITGAL/JAK2/TRNP1/NCK1/NOP2/NTRK3/PPARG/PINX1/PTPRZ1/WFDC1/CCL5/BMP7/SOX9/CCR2/ZNF703/COL18A1/RUNX3/AKR1C3/TNFRSF11A/CRLF1/PTGES	33
GO:0010243	response to organonitrogen compound	20/322	687/18207	0.0205501	0.0205501	CHRNA3/EIF4E/ALDH3A1/APEX1/APLP1/HTR3A/IGF1R/JAK2/JAK3/FAM132A/MAX/PPARG/CARD9/BMP7/SOX9/UROS/USF1/OGT/GGH/SOCS3	20
GO:0060429	epithelium development	21/322	732/18207	0.0206543	0.0206543	CD24/CTSV/CYP1A1/AKR1C2/FLG/GSTM3/IGF1R/JAK2/KRT10/LOR/MET/PPARG/S100A7/BMP7/SOX9/ZNF703/COL18A1/FZD6/AKR1C3/SOCS3/CBFA2T2	21
GO:0048812	neuron projection morphogenesis	18/322	600/18207	0.0209027	0.0209027	CD24/CHRNA3/COL9A3/IGF1R/ABLIM1/MAPT/MET/NCK1/NEFM/NEFH/SLC11A2/NTRK3/PTPRD/PTPRZ1/BMP7/LRP8/FZD6/RUNX3	18
GO:0051170	nuclear import	9/322	229/18207	0.0210447	0.0210447	IPO7/KPNA6/BAMBI/MDFIC/JAK2/JAK3/BCL3/BMP7/AKR1C3	9
GO:0010941	regulation of cell death	33/322	1291/18207	0.0211541	0.0211541	SIGMAR1/CEACAM5/CCR7/RASSF6/NQO1/DDAH2/TOX3/SLC40A1/IGF1R/JAK2/JAK3/MET/GADD45B/NCK1/SLC11A2/NTRK3/TRIAP1/PPARG/OXR1/PSMD13/BARD1/BCL3/CCL5/CARD9/BMP7/SOX9/YWHAZ/COL18A1/MADD/RUNX3/AKR1C3/SOCS3/CRLF1	33
GO:0060255	regulation of macromolecule metabolic process	95/322	4456/18207	0.0216146	0.0216146	CD24/MAD2L2/NCOA2/IGF2BP3/AHCYL1/RUVBL2/MAP4K1/CHRNA3/C10orf90/CCR7/ZNF542/ACE/MIER3/EIF2S1/EIF4E/ELK3/FCER1A/SULF1/PUM2/KAT6B/KPNA6/ALOX12B/BAMBI/HBP1/CYFIP2/TOX3/EIF3K/MDFIC/ANXA2/ANXA3/DNTTIP2/APEX1/APLP1/IGF1R/IGSF1/JAK2/JAK3/TRNP1/LMO1/MAX/MET/GADD45B/NCK1/NTRK3/TRIAP1/TRMT6/PEG3/CFP/PFDN1/CYTL1/POLR2H/LRRN3/PPARG/PINX1/TRIM62/ZNF83/PSMD13/AHRR/BARD1/BCL3/S100A12/CCL5/CARD9/RNF25/AIDA/BMP7/S…	95
GO:0048519	negative regulation of biological process	76/322	3457/18207	0.0218111	0.0218111	CD24/MAD2L2/CEACAM5/VAT1/NCOA2/IGF2BP3/CORO1A/C10orf90/CCR7/B4GALNT2/BNIPL/BBS12/ELK3/SULF1/KAT6B/DDAH2/BAMBI/HBP1/TOX3/GPX2/MDFIC/ERO1L/SLC40A1/ANXA2/APEX1/APLP1/HYAL1/IGF1R/JAK2/JAK3/FAM132A/LMO1/MAPT/MAX/MET/GADD45B/NCK1/NTRK3/TRIAP1/PPARG/PINX1/OXR1/TRIM62/PSMD13/AHRR/BARD1/WFDC1/BCL3/CCL5/AIDA/BMP7/SMARCE1/SOX9/CCR2/USF1/YWHAZ/LRP8/ZNF703/THAP7/COL18A1/FZD6/ESPN/GSG2/RASAL1/BARX2/NKD2/MADD/R…	76
GO:0051090	regulation of sequence-specific DNA binding transcription factor activity	12/322	349/18207	0.0219927	0.0219927	MAD2L2/ANXA3/JAK2/CYTL1/PPARG/TRIM62/S100A12/RNF25/BMP7/LRP8/FZD6/TNFRSF11A	12
GO:0048856	anatomical structure development	89/322	4141/18207	0.0220096	0.0220096	CD24/ABCB6/SIGMAR1/MAD2L2/IGF2BP3/CYSLTR1/LYVE1/CHRNA3/CCR7/COL9A3/CTSV/CYP1A1/CYP1B1/ACE/AKR1C2/EIF4E/ELK3/LPHN1/FLG/SULF1/ALOX12B/BAMBI/NPHP4/GSTM3/BLNK/SLC40A1/ANXA2/ANXA3/APLP1/HYAL1/IGF1R/JAK2/JAK3/KRT10/TRNP1/ABLIM1/LOR/MAPT/MARK1/MAX/MEA1/MET/MGP/NCK1/NEFM/NEFH/SLC11A2/NTRK3/PCSK5/PEG3/PFDN1/CYTL1/PPARG/C1GALT1/PTPRD/PTPRZ1/PTS/BCL3/S100A7/SECTM1/BMP7/SMARCE1/SOX9/BYSL/TJP1/CCR2/TXNRD1/CA4…	89
GO:0060070	canonical Wnt signaling pathway	8/322	194/18207	0.0223724	0.0223724	MAD2L2/BAMBI/LGR6/SOX9/WLS/ZNF703/FZD6/NKD2	8
GO:0009410	response to xenobiotic stimulus	7/322	158/18207	0.0224868	0.0224868	CYP1A1/CYP1B1/NQO1/GSTA3/GSTM3/GSTM4/S100A12	7
GO:0010556	regulation of macromolecule biosynthetic process	74/322	3359/18207	0.0226621	0.0226621	MAD2L2/NCOA2/IGF2BP3/RUVBL2/CCR7/ZNF542/MIER3/EIF2S1/EIF4E/ELK3/FCER1A/SULF1/PUM2/KAT6B/KPNA6/BAMBI/HBP1/TOX3/EIF3K/MDFIC/ANXA3/DNTTIP2/APEX1/APLP1/IGF1R/IGSF1/JAK2/JAK3/TRNP1/LMO1/MET/NCK1/NTRK3/TRIAP1/TRMT6/PEG3/PFDN1/CYTL1/POLR2H/PPARG/PINX1/TRIM62/ZNF83/AHRR/BCL3/S100A12/CCL5/CARD9/RNF25/BMP7/SMARCE1/SOX9/CCR2/USF1/ZNF18/LRP8/ZNF703/MLLT10/THAP7/FZD6/ZMIZ2/SARNP/OGT/BARX2/PIR/RUNX3/EIF3J/TNFR…	74
GO:0048872	homeostasis of number of cells	7/322	159/18207	0.02318	0.02318	CORO1A/SLC40A1/JAK2/JAK3/SLC11A2/SOX9/CHST3	7
GO:0031349	positive regulation of defense response	10/322	272/18207	0.0233755	0.0233755	CCR7/FCER1A/ALOX5AP/JAK2/S100A12/CCL5/CARD9/CLEC7A/CCR2/TNFRSF11A	10
GO:0051348	negative regulation of transferase activity	8/322	196/18207	0.0236099	0.0236099	IGF1R/GADD45B/NCK1/PPARG/PINX1/AIDA/BMP7/SOCS3	8
GO:0055082	cellular chemical homeostasis	15/322	479/18207	0.023931	0.023931	CD24/ABCB6/CYSLTR1/CCR7/ERO1L/SLC40A1/JAK2/ATOX1/SLC11A2/CCL5/TJP1/CCR2/SLC4A11/DGAT2/GALR2	15
GO:0050678	regulation of epithelial cell proliferation	9/322	235/18207	0.0243711	0.0243711	CCL26/AMICA1/SULF1/HYAL1/WFDC1/CCL5/SOX9/ZNF703/RUNX3	9
GO:0043066	negative regulation of apoptotic process	19/322	656/18207	0.0247247	0.0247247	CEACAM5/CCR7/DDAH2/TOX3/SLC40A1/IGF1R/JAK2/JAK3/TRIAP1/OXR1/PSMD13/BARD1/BCL3/CCL5/BMP7/SOX9/YWHAZ/SOCS3/CRLF1	19
GO:0030154	cell differentiation	67/322	3010/18207	0.0247429	0.0247429	CD24/MAD2L2/CEACAM5/CHRNA3/CCR7/COL9A3/CSRP2/CTSV/CYP1A1/ACE/AKR1C2/BBS12/FLG/SULF1/BAMBI/EGFL6/GSTM3/BLNK/ERO1L/ANXA2/TMEM119/IGF1R/JAK2/JAK3/KRT10/ABLIM1/LOR/MAPT/MARK1/MEA1/MET/MGP/GADD45B/NCK1/NEFM/NEFH/SLC11A2/NTRK3/TUBD1/CYTL1/PPARG/C1GALT1/PTPRD/PTPRZ1/BCL3/S100A7/BMP7/SOX9/BYSL/LRP8/ZNF703/COL18A1/SLC7A5/FZD6/OGT/BARX2/PIR/RUNX1T1/RUNX3/AKR1C3/TNFRSF11A/GALR2/SOCS3/CBFA2T2/DAPL1/SNPH/KEAP1	67
GO:1901698	response to nitrogen compound	21/322	746/18207	0.0247824	0.0247824	CHRNA3/CCR7/EIF4E/ALDH3A1/APEX1/APLP1/HTR3A/IGF1R/JAK2/JAK3/FAM132A/MAX/PPARG/CARD9/BMP7/SOX9/UROS/USF1/OGT/GGH/SOCS3	21
GO:0048731	system development	77/322	3530/18207	0.0247864	0.0247864	CD24/ABCB6/SIGMAR1/CYSLTR1/CHRNA3/CCR7/COL9A3/CTSV/CYP1A1/CYP1B1/ACE/EIF4E/ELK3/LPHN1/FLG/SULF1/ALOX12B/NPHP4/GSTM3/BLNK/SLC40A1/ANXA2/ANXA3/APLP1/HYAL1/IGF1R/JAK2/JAK3/KRT10/TRNP1/ABLIM1/LOR/MAPT/MARK1/MAX/MEA1/MET/MGP/NCK1/NEFM/NEFH/SLC11A2/NTRK3/PCSK5/PFDN1/CYTL1/PPARG/C1GALT1/PTPRD/PTPRZ1/PTS/BCL3/S100A7/BMP7/SMARCE1/SOX9/CCR2/CA4/LRP8/ZNF703/COL18A1/NPRL3/SLC7A5/FZD6/DGAT2/BARX2/PIR/RUNX3/AK…	77
GO:0019725	cellular homeostasis	17/322	568/18207	0.0248525	0.0248525	CD24/ABCB6/CYSLTR1/CCR7/ERO1L/SLC40A1/APEX1/JAK2/ATOX1/SLC11A2/CCL5/TJP1/CCR2/TXNRD1/SLC4A11/DGAT2/GALR2	17
GO:0031667	response to nutrient levels	11/322	315/18207	0.0250243	0.0250243	CTSV/CYP1A1/NQO1/ALDH3A1/IGF1R/MAX/PPARG/BMP7/USF1/OGT/AKR1C3	11
GO:0042742	defense response to bacterium	7/322	162/18207	0.0253475	0.0253475	ANXA3/CFP/PLD1/BCL3/S100A7/S100A12/CARD9	7
GO:0009059	macromolecule biosynthetic process	94/322	4432/18207	0.0254485	0.0254485	GNE/NPM3/MAD2L2/NCOA2/IGF2BP3/RUVBL2/CCR7/B4GALNT2/ZNF542/MIER3/EIF2S1/EIF4E/ELK3/FCER1A/PUM2/TRAM1/KAT6B/KPNA6/ALOX12B/BAMBI/HBP1/TOX3/EIF3K/MDFIC/HARS/ANXA3/DNTTIP2/APEX1/APLP1/HYAL1/CHSY3/IGF1R/IGSF1/JAK2/JAK3/TRNP1/LMO1/MAX/MET/NCK1/NTRK3/TRIAP1/TRMT6/MRPS33/CPSF3/PEG3/PFDN1/CYTL1/POLR2H/MRPS21/PPARG/SARS2/PINX1/DALRD3/TRIM62/ZNF83/C10orf2/C1GALT1/AHRR/BCL3/S100A12/CCL5/CARD9/RNF25/MRPL14/BMP…	94
GO:0032271	regulation of protein polymerization	6/322	127/18207	0.025464	0.025464	CCL26/CDC42EP2/CORO1A/CCR7/MAPT/NCK1	6
GO:0044255	cellular lipid metabolic process	24/322	886/18207	0.0256382	0.0256382	GNE/PEMT/NCOA2/AKR1C4/B4GALNT2/CYP1A1/CYP1B1/AKR1C2/SDR16C5/FCER1A/ALOX5AP/ALOX12B/IMPA2/PDK1/PLD1/PPARG/TXNRD1/LRP8/PNPLA3/FAR1/DGAT2/MCEE/AKR1C3/PTGES	24
GO:0046483	heterocycle metabolic process	117/322	5686/18207	0.0276836	0.0276836	GNE/ABCB6/POP7/CCL26/NPM3/NSA2/CD2BP2/CDC42EP2/MAD2L2/NCOA2/AHCYL1/RUVBL2/CCR7/B4GALNT2/ZNF542/CYP1A1/MIER3/EIF2S1/EIF4E/ELK3/DNAJC8/KAT6B/KPNA6/BAMBI/SAMHD1/HBP1/TOX3/MDFIC/HARS/ANXA3/DNTTIP2/APEX1/APLP1/IGF1R/IGSF1/IMPDH2/JAK2/JAK3/TRNP1/LMO1/MAX/MET/NCK1/NME4/NOP2/SLC11A2/NTRK3/TRIAP1/TMEM14C/TRMT6/PPIL1/CPSF3/PEG3/PFDN1/CYTL1/POLR2H/PPARG/RPP25/SARS2/PINX1/DALRD3/PNPO/TRIM62/TBC1D2/ZNF83/C10o…	117
GO:0050673	epithelial cell proliferation	10/322	280/18207	0.027808	0.027808	CCL26/AMICA1/SDR16C5/SULF1/HYAL1/WFDC1/CCL5/SOX9/ZNF703/RUNX3	10
GO:0048878	chemical homeostasis	21/322	756/18207	0.028099	0.028099	CD24/ABCB6/CYSLTR1/CCR7/EPHB6/FLG/ALOX12B/ERO1L/SLC40A1/JAK2/MET/ATOX1/SLC11A2/PPARG/CCL5/TJP1/CCR2/USF1/SLC4A11/DGAT2/GALR2	21
GO:0048871	multicellular organismal homeostasis	8/322	203/18207	0.0283196	0.0283196	CORO1A/GPX2/SLC40A1/SLC11A2/CYTL1/BARD1/SOX9/TNFRSF11A	8
GO:0009615	response to virus	10/322	281/18207	0.0284015	0.0284015	CYP1A1/CCT5/SAMHD1/HYAL1/CD207/BCL3/CCL5/CCL22/CARD9/CD247	10
GO:0030198	extracellular matrix organization	12/322	363/18207	0.028657	0.028657	COL9A3/CTSV/SULF1/EGFL6/ANXA2/APLP1/ITGAL/ITGB7/BCL3/BMP7/SOX9/COL18A1	12
GO:0050731	positive regulation of peptidyl-tyrosine phosphorylation	6/322	131/18207	0.0290646	0.0290646	CD24/FCER1A/JAK2/CCL5/LRP8/CRLF1	6
GO:0043062	extracellular structure organization	12/322	364/18207	0.0291834	0.0291834	COL9A3/CTSV/SULF1/EGFL6/ANXA2/APLP1/ITGAL/ITGB7/BCL3/BMP7/SOX9/COL18A1	12
GO:0043086	negative regulation of catalytic activity	18/322	624/18207	0.0293517	0.0293517	CD2BP2/MAD2L2/NQO1/ANXA2/IGF1R/LEPR/GADD45B/NCK1/TRIAP1/PPARG/PINX1/PSMD13/AIDA/BMP7/CCR2/CST7/GALR2/SOCS3	18
GO:0002696	positive regulation of leukocyte activation	9/322	243/18207	0.0293671	0.0293671	CD24/CORO1A/CCR7/FCER1A/ITGAL/NCK1/CCL5/CCR2/CD247	9
GO:0006886	intracellular protein transport	21/322	760/18207	0.0295163	0.0295163	CD24/IPO7/AHCYL1/CHCHD4/TRAM1/KPNA6/BAMBI/TIMM9/MDFIC/ANXA2/JAK2/JAK3/MTX1/BARD1/BCL3/BMP7/YWHAZ/IPO4/NKD2/STON2/AKR1C3	21
GO:0008544	epidermis development	10/322	283/18207	0.0296153	0.0296153	FLG/KRT10/LOR/S100A7/SOX9/FZD6/BARX2/RUNX3/AKR1C3/KEAP1	10
GO:0016070	RNA metabolic process	86/322	4036/18207	0.0298745	0.0298745	POP7/NPM3/NSA2/CD2BP2/MAD2L2/NCOA2/AHCYL1/RUVBL2/ZNF542/MIER3/EIF4E/ELK3/DNAJC8/KAT6B/KPNA6/BAMBI/HBP1/TOX3/MDFIC/HARS/ANXA3/DNTTIP2/APEX1/APLP1/IGSF1/JAK2/JAK3/TRNP1/LMO1/MAX/MET/NCK1/NOP2/NTRK3/TRIAP1/TRMT6/PPIL1/CPSF3/PEG3/PFDN1/CYTL1/POLR2H/PPARG/RPP25/SARS2/DALRD3/TRIM62/ZNF83/C10orf2/PSMD13/AHRR/BARD1/BCL3/ELAC2/S100A12/CCL5/RNF25/PAPOLG/BMP7/SMARCE1/SOX9/BYSL/USF1/YWHAZ/ZNF18/LRP8/ZNF703/E…	86
GO:0019221	cytokine-mediated signaling pathway	12/322	366/18207	0.0302573	0.0302573	CD24/CCR7/EIF4E/JAK2/JAK3/PPARG/CCL5/CCR2/TYK2/LRP8/TNFRSF11A/SOCS3	12
GO:0016482	cytoplasmic transport	22/322	808/18207	0.0302809	0.0302809	IPO7/AHCYL1/CCR7/CHCHD4/EIF4E/TRAM1/KPNA6/BAMBI/TIMM9/MDFIC/ERO1L/JAK2/JAK3/MTX1/CPSF3/BARD1/BCL3/BMP7/YWHAZ/SARNP/AKR1C3/CHMP7	22
GO:0006631	fatty acid metabolic process	11/322	325/18207	0.0304716	0.0304716	CYP1A1/CYP1B1/AKR1C2/FCER1A/ALOX5AP/ALOX12B/PDK1/PPARG/MCEE/AKR1C3/PTGES	11
GO:0071495	cellular response to endogenous stimulus	23/322	856/18207	0.0309147	0.0309147	AKR1C4/AKR1C2/EIF4E/SULF1/BAMBI/APEX1/APLP1/HYAL1/IGF1R/JAK2/JAK3/FAM132A/MAX/PPARG/CCL5/BMP7/SOX9/UROS/USF1/ZNF703/OGT/AKR1C3/SOCS3	23
GO:0048523	negative regulation of cellular process	69/322	3154/18207	0.0318625	0.0318625	MAD2L2/CEACAM5/VAT1/NCOA2/IGF2BP3/CORO1A/C10orf90/CCR7/B4GALNT2/BNIPL/BBS12/ELK3/SULF1/KAT6B/DDAH2/BAMBI/HBP1/TOX3/MDFIC/SLC40A1/APEX1/APLP1/HYAL1/IGF1R/JAK2/JAK3/FAM132A/LMO1/MET/GADD45B/NCK1/NTRK3/TRIAP1/PPARG/PINX1/OXR1/TRIM62/PSMD13/AHRR/BARD1/WFDC1/BCL3/CCL5/AIDA/BMP7/SMARCE1/SOX9/CCR2/YWHAZ/LRP8/ZNF703/THAP7/COL18A1/FZD6/ESPN/GSG2/RASAL1/BARX2/NKD2/MADD/RUNX3/AKR1C3/GALR2/PER3/SOCS3/CBFA2T2…	69
GO:0031175	neuron projection development	21/322	767/18207	0.032126	0.032126	CD24/CHRNA3/COL9A3/IGF1R/JAK2/ABLIM1/MAPT/MET/NCK1/NEFM/NEFH/SLC11A2/NTRK3/PTPRD/PTPRZ1/BMP7/LRP8/FZD6/RUNX3/GALR2/CBFA2T2	21
GO:0031344	regulation of cell projection organization	11/322	328/18207	0.0322594	0.0322594	CDC42EP2/CHRNA3/CCR7/MAPT/NEFM/NTRK3/PTPRD/BMP7/LRP8/ESPN/CBFA2T2	11
GO:0010638	positive regulation of organelle organization	10/322	288/18207	0.03281	0.03281	CCL26/CDC42EP2/CORO1A/CCR7/ANXA2/MAPT/NCK1/NTRK3/YWHAZ/OGT	10
GO:0031327	negative regulation of cellular biosynthetic process	28/322	1097/18207	0.0328578	0.0328578	MAD2L2/NCOA2/IGF2BP3/ELK3/KAT6B/MDFIC/APLP1/JAK3/FAM132A/LMO1/PPARG/TRIM62/AHRR/BCL3/CCL5/BMP7/SMARCE1/SOX9/CCR2/LRP8/ZNF703/THAP7/BARX2/RUNX3/AKR1C3/GALR2/PER3/CBFA2T2	28
GO:0010817	regulation of hormone levels	13/322	414/18207	0.0334231	0.0334231	AKR1C4/CYP1A1/ACE/AKR1C2/SDR16C5/EPHB6/PRLHR/IGF1R/JAK2/FAM132A/PCSK5/YWHAZ/AKR1C3	13
GO:0030003	cellular cation homeostasis	13/322	414/18207	0.0334231	0.0334231	CD24/ABCB6/CYSLTR1/CCR7/ERO1L/SLC40A1/JAK2/ATOX1/SLC11A2/CCL5/CCR2/SLC4A11/GALR2	13
GO:0072594	establishment of protein localization to organelle	14/322	458/18207	0.0339603	0.0339603	IPO7/CHCHD4/TRAM1/KPNA6/BAMBI/TIMM9/MDFIC/JAK2/JAK3/MTX1/BCL3/BMP7/YWHAZ/AKR1C3	14
GO:0043067	regulation of programmed cell death	31/322	1246/18207	0.0344617	0.0344617	SIGMAR1/CEACAM5/CCR7/RASSF6/NQO1/DDAH2/TOX3/SLC40A1/IGF1R/JAK2/JAK3/MET/GADD45B/SLC11A2/TRIAP1/PPARG/OXR1/PSMD13/BARD1/BCL3/CCL5/CARD9/BMP7/SOX9/YWHAZ/COL18A1/MADD/RUNX3/AKR1C3/SOCS3/CRLF1	31
GO:1901699	cellular response to nitrogen compound	14/322	460/18207	0.0350293	0.0350293	EIF4E/APEX1/APLP1/IGF1R/JAK2/JAK3/FAM132A/MAX/PPARG/SOX9/UROS/USF1/OGT/SOCS3	14
GO:0009653	anatomical structure morphogenesis	50/322	2192/18207	0.0351758	0.0351758	CD24/CDC42EP2/MAD2L2/VAT1/IGF2BP3/CYSLTR1/LYVE1/CORO1A/CHRNA3/COL9A3/CYP1B1/ELK3/SULF1/BAMBI/SLC40A1/ANXA2/ANXA3/APLP1/HYAL1/IGF1R/TRNP1/ABLIM1/MAPT/MET/MGP/NCK1/NEFM/NEFH/SLC11A2/NTRK3/PCSK5/C1GALT1/PTPRD/PTPRZ1/S100A7/BMP7/SOX9/BYSL/TJP1/CCR2/TXNRD1/LRP8/WLS/ZNF703/COL18A1/NPRL3/FZD6/BARX2/RUNX3/SOCS3	50
GO:0006629	lipid metabolic process	30/322	1201/18207	0.0355255	0.0355255	GNE/PEMT/NCOA2/AKR1C4/PNLIPRP3/CCR7/B4GALNT2/PNPLA5/CYP1A1/CYP1B1/AKR1C2/SDR16C5/FCER1A/ALOX5AP/ALOX12B/IGF1R/IMPA2/LEPR/PDK1/PLD1/PPARG/TXNRD1/LRP8/GDPD3/PNPLA3/FAR1/DGAT2/MCEE/AKR1C3/PTGES	30
GO:0050679	positive regulation of epithelial cell proliferation	6/322	138/18207	0.0361403	0.0361403	CCL26/AMICA1/HYAL1/CCL5/SOX9/ZNF703	6
GO:0071396	cellular response to lipid	9/322	253/18207	0.036569	0.036569	NTRK3/CCL5/BMP7/SOX9/LRP8/ZNF703/DGAT2/OGT/AKR1C3	9
GO:0030036	actin cytoskeleton organization	14/322	464/18207	0.0372401	0.0372401	CCL26/CDC42EP2/MAD2L2/CORO1A/CCR7/NPHP4/JAK2/NCK1/NTRK3/MSRB1/PFDN1/FSCN1/CORO2A/ESPN	14
GO:0019932	second-messenger-mediated signaling	7/322	176/18207	0.0372973	0.0372973	PTGDR2/FCER1A/LPHN1/DDAH2/LAT/ITGAL/SOX9	7
GO:0010557	positive regulation of macromolecule biosynthetic process	31/322	1255/18207	0.0374171	0.0374171	MAD2L2/NCOA2/CCR7/FCER1A/KAT6B/KPNA6/BAMBI/TOX3/MDFIC/IGF1R/JAK2/JAK3/LMO1/MET/NCK1/TRIAP1/CYTL1/POLR2H/PPARG/BCL3/CCL5/BMP7/SOX9/CCR2/USF1/MLLT10/ZMIZ2/OGT/BARX2/CCNH/CBFA2T2	31
GO:0034470	ncRNA processing	8/322	215/18207	0.0378372	0.0378372	POP7/NPM3/NSA2/NOP2/TRMT6/RPP25/ELAC2/BYSL	8
GO:0045087	innate immune response	22/322	828/18207	0.038081	0.038081	CORO1A/FCER1A/SAMHD1/CYFIP2/LAT/JAK2/JAK3/NCK1/MSRB1/CFP/POLR2H/PPARG/TRIM62/S100A7/S100A12/CCL5/CARD9/CLEC7A/CCR2/TYK2/SOCS3/CD247	22
GO:0001525	angiogenesis	12/322	380/18207	0.038585	0.038585	CYSLTR1/CYP1B1/ELK3/SULF1/ANXA2/ANXA3/HYAL1/C1GALT1/S100A7/CCR2/COL18A1/FZD6	12
GO:0009890	negative regulation of biosynthetic process	28/322	1114/18207	0.0387708	0.0387708	MAD2L2/NCOA2/IGF2BP3/ELK3/KAT6B/MDFIC/APLP1/JAK3/FAM132A/LMO1/PPARG/TRIM62/AHRR/BCL3/CCL5/BMP7/SMARCE1/SOX9/CCR2/LRP8/ZNF703/THAP7/BARX2/RUNX3/AKR1C3/GALR2/PER3/CBFA2T2	28
GO:0009888	tissue development	34/322	1407/18207	0.0393022	0.0393022	CD24/CTSV/CYP1A1/AKR1C2/FLG/SULF1/GSTM3/SLC40A1/HYAL1/IGF1R/JAK2/KRT10/LOR/MET/MGP/CYTL1/PPARG/S100A7/SECTM1/BMP7/SOX9/TXNRD1/WLS/ZNF703/COL18A1/NPRL3/FZD6/DGAT2/BARX2/RUNX3/AKR1C3/SOCS3/CBFA2T2/KEAP1	34
GO:0043270	positive regulation of ion transport	6/322	141/18207	0.0394833	0.0394833	AHCYL1/HBP1/STK39/TRIAP1/CCL5/TNFRSF11A	6
GO:0042180	cellular ketone metabolic process	8/322	217/18207	0.039609	0.039609	AKR1C4/AKR1C2/NQO1/FAM132A/PDK1/PPARG/PSMD13/AKR1C3	8
GO:0034645	cellular macromolecule biosynthetic process	90/322	4304/18207	0.0401233	0.0401233	GNE/NPM3/MAD2L2/NCOA2/IGF2BP3/RUVBL2/CCR7/B4GALNT2/ZNF542/MIER3/EIF2S1/EIF4E/ELK3/PUM2/TRAM1/KAT6B/KPNA6/ALOX12B/BAMBI/HBP1/TOX3/EIF3K/MDFIC/HARS/ANXA3/DNTTIP2/APEX1/APLP1/CHSY3/IGF1R/IGSF1/JAK2/JAK3/TRNP1/LMO1/MAX/MET/NCK1/NTRK3/TRIAP1/TRMT6/MRPS33/CPSF3/PEG3/PFDN1/CYTL1/POLR2H/MRPS21/PPARG/SARS2/PINX1/DALRD3/TRIM62/ZNF83/C10orf2/C1GALT1/AHRR/BCL3/S100A12/CCL5/RNF25/MRPL14/BMP7/SMARCE1/SOX9/TUFM…	90
GO:0009991	response to extracellular stimulus	11/322	340/18207	0.040158	0.040158	CTSV/CYP1A1/NQO1/ALDH3A1/IGF1R/MAX/PPARG/BMP7/USF1/OGT/AKR1C3	11
GO:0032535	regulation of cellular component size	8/322	218/18207	0.0405154	0.0405154	CCL26/CDC42EP2/CORO1A/CCR7/MAPT/NCK1/NEFM/NTRK3	8
GO:0032943	mononuclear cell proliferation	8/322	218/18207	0.0405154	0.0405154	CD24/CORO1A/ACE/ITGAL/NCK1/CCL5/CCR2/MS4A1	8
GO:0006873	cellular ion homeostasis	13/322	426/18207	0.040518	0.040518	CD24/ABCB6/CYSLTR1/CCR7/ERO1L/SLC40A1/JAK2/ATOX1/SLC11A2/CCL5/CCR2/SLC4A11/GALR2	13
GO:0032868	response to insulin	9/322	258/18207	0.0405887	0.0405887	EIF4E/IGF1R/FAM132A/MAX/PPARG/USF1/OGT/GGH/SOCS3	9
GO:0001816	cytokine production	15/322	514/18207	0.0406539	0.0406539	CD24/IGF2BP3/CCR7/FCER1A/SULF1/JAK2/JAK3/PCSK5/POLR2H/BCL3/S100A12/CARD9/CLEC7A/CCR2/RUNX3	15
GO:2000112	regulation of cellular macromolecule biosynthetic process	70/322	3248/18207	0.04077	0.04077	MAD2L2/NCOA2/IGF2BP3/RUVBL2/CCR7/ZNF542/MIER3/EIF2S1/EIF4E/ELK3/SULF1/PUM2/KAT6B/KPNA6/BAMBI/HBP1/TOX3/EIF3K/MDFIC/ANXA3/DNTTIP2/APEX1/APLP1/IGF1R/IGSF1/JAK2/JAK3/TRNP1/LMO1/MET/NCK1/NTRK3/TRIAP1/TRMT6/PEG3/PFDN1/CYTL1/PPARG/PINX1/TRIM62/ZNF83/AHRR/BCL3/S100A12/CCL5/RNF25/BMP7/SMARCE1/SOX9/USF1/ZNF18/LRP8/ZNF703/MLLT10/THAP7/FZD6/ZMIZ2/SARNP/OGT/BARX2/PIR/RUNX3/EIF3J/TNFRSF11A/PER3/CCNH/CBFA2T2/F…	70
GO:0044271	cellular nitrogen compound biosynthetic process	81/322	3829/18207	0.0410046	0.0410046	ABCB6/NPM3/MAD2L2/NCOA2/RUVBL2/ZNF542/MIER3/NQO1/ELK3/KAT6B/DDAH2/KPNA6/BAMBI/HBP1/TOX3/MDFIC/ANXA3/DNTTIP2/APEX1/APLP1/IGSF1/IMPDH2/JAK2/JAK3/TRNP1/LMO1/MAX/MET/NCK1/NME4/SLC11A2/NTRK3/PCSK5/TRIAP1/TMEM14C/CPSF3/PEG3/PFDN1/CYTL1/POLR2H/PPARG/SARS2/PNPO/TRIM62/ZNF83/C10orf2/AHRR/PTS/BCL3/S100A12/CCL5/RNF25/BMP7/SMARCE1/SOX9/SRM/CCR2/UROS/USF1/ZNF18/LRP8/ZNF703/MLLT10/COASY/THAP7/FZD6/ZMIZ2/ZNF394…	81
GO:0048869	cellular developmental process	69/322	3198/18207	0.0413322	0.0413322	CD24/CDC42EP2/MAD2L2/CEACAM5/CORO1A/CHRNA3/CCR7/COL9A3/CSRP2/CTSV/CYP1A1/ACE/AKR1C2/BBS12/FLG/SULF1/BAMBI/EGFL6/GSTM3/BLNK/ERO1L/ANXA2/TMEM119/IGF1R/JAK2/JAK3/KRT10/ABLIM1/LOR/MAPT/MARK1/MEA1/MET/MGP/GADD45B/NCK1/NEFM/NEFH/SLC11A2/NTRK3/TUBD1/CYTL1/PPARG/C1GALT1/PTPRD/PTPRZ1/BCL3/S100A7/BMP7/SOX9/BYSL/LRP8/ZNF703/COL18A1/SLC7A5/FZD6/OGT/BARX2/PIR/RUNX1T1/RUNX3/AKR1C3/TNFRSF11A/GALR2/SOCS3/CBFA2T2…	69
GO:0022613	ribonucleoprotein complex biogenesis	9/322	259/18207	0.0414271	0.0414271	NPM3/NSA2/CD2BP2/PUM2/EIF3K/NOP2/BYSL/EIF3J/DDX23	9
GO:0006875	cellular metal ion homeostasis	12/322	386/18207	0.0426068	0.0426068	CD24/ABCB6/CYSLTR1/CCR7/ERO1L/SLC40A1/JAK2/ATOX1/SLC11A2/CCL5/CCR2/GALR2	12
GO:0097305	response to alcohol	9/322	261/18207	0.0431389	0.0431389	NQO1/HTR3A/NTRK3/WFDC1/BMP7/TJP1/LRP8/ZNF703/GGH	9
GO:0042098	T cell proliferation	6/322	145/18207	0.0442371	0.0442371	CD24/CORO1A/ITGAL/NCK1/CCL5/CCR2	6
GO:0006887	exocytosis	10/322	304/18207	0.0446446	0.0446446	RABEPK/FCER1A/LAT/ANXA3/CCL5/CCR2/YWHAZ/PRSS12/NKD2/SNPH	10
GO:0016053	organic acid biosynthetic process	10/322	304/18207	0.0446446	0.0446446	GNE/AKR1C4/CYP1A1/FCER1A/ALOX5AP/ALOX12B/UROS/GPT2/AKR1C3/PTGES	10
GO:0046394	carboxylic acid biosynthetic process	10/322	304/18207	0.0446446	0.0446446	GNE/AKR1C4/CYP1A1/FCER1A/ALOX5AP/ALOX12B/UROS/GPT2/AKR1C3/PTGES	10
GO:0055080	cation homeostasis	14/322	478/18207	0.0457667	0.0457667	CD24/ABCB6/CYSLTR1/CCR7/EPHB6/ERO1L/SLC40A1/JAK2/ATOX1/SLC11A2/CCL5/CCR2/SLC4A11/GALR2	14
GO:0010876	lipid localization	7/322	185/18207	0.0466659	0.0466659	SIGMAR1/OSBPL6/ACE/OSBPL3/TRIAP1/PPARG/DGAT2	7
GO:0022604	regulation of cell morphogenesis	11/322	349/18207	0.0469015	0.0469015	CDC42EP2/MAD2L2/CORO1A/CHRNA3/BAMBI/MAPT/NEFM/NTRK3/PTPRD/LRP8/ZNF703	11
GO:0032496	response to lipopolysaccharide	8/322	225/18207	0.0472479	0.0472479	CCR7/CYP1A1/JAK2/S100A7/CCL5/TJP1/TNFRSF11A/PTGES	8
GO:0051251	positive regulation of lymphocyte activation	8/322	225/18207	0.0472479	0.0472479	CD24/CORO1A/CCR7/ITGAL/NCK1/CCL5/CCR2/CD247	8
GO:0042981	regulation of apoptotic process	30/322	1233/18207	0.0474148	0.0474148	SIGMAR1/CEACAM5/CCR7/RASSF6/NQO1/DDAH2/TOX3/SLC40A1/IGF1R/JAK2/JAK3/GADD45B/SLC11A2/TRIAP1/PPARG/OXR1/PSMD13/BARD1/BCL3/CCL5/CARD9/BMP7/SOX9/YWHAZ/COL18A1/MADD/RUNX3/AKR1C3/SOCS3/CRLF1	30
GO:0034504	protein localization to nucleus	9/322	266/18207	0.0476249	0.0476249	IPO7/KPNA6/BAMBI/MDFIC/JAK2/JAK3/BCL3/BMP7/AKR1C3	9
GO:0050865	regulation of cell activation	12/322	394/18207	0.0484119	0.0484119	CD24/CORO1A/CCR7/FCER1A/LAT/ITGAL/JAK2/JAK3/NCK1/CCL5/CCR2/CD247	12
GO:0055065	metal ion homeostasis	13/322	438/18207	0.0486177	0.0486177	CD24/ABCB6/CYSLTR1/CCR7/EPHB6/ERO1L/SLC40A1/JAK2/ATOX1/SLC11A2/CCL5/CCR2/GALR2	13
GO:0070661	leukocyte proliferation	8/322	227/18207	0.0492979	0.0492979	CD24/CORO1A/ACE/ITGAL/NCK1/CCL5/CCR2/MS4A1	8
GO:0031324	negative regulation of cellular metabolic process	36/322	1534/18207	0.0493539	0.0493539	MAD2L2/NCOA2/IGF2BP3/ELK3/KAT6B/MDFIC/APLP1/IGF1R/JAK3/FAM132A/LMO1/GADD45B/NCK1/NTRK3/PPARG/TRIM62/PSMD13/AHRR/BARD1/BCL3/CCL5/AIDA/BMP7/SMARCE1/SOX9/CCR2/LRP8/ZNF703/THAP7/BARX2/RUNX3/AKR1C3/GALR2/PER3/SOCS3/CBFA2T2	36

## Sheet: KEGG
GeneRation=mapped gene number / sumitted gene number BgGene=pathway gene number / bakcground gene number
ID	Description	GeneRatio	BgRatio	pvalue	p.adjust	geneID	Count
hsa00980	Metabolism of xenobiotics by cytochrome P450	9/134	71/5894	2.79825e-05	2.79825e-05	CYP1B1/CYP1A1/ALDH3A1/GSTA3/AKR1C2/AKR1C4/GSTM4/AKR1C3/GSTM3	9
hsa04380	Osteoclast differentiation	7/134	128/5894	0.0260636	0.0260636	NCF4/PPARG/SOCS3/TNFRSF11A/BLNK/AKT3/TYK2	7
hsa04062	Chemokine signaling pathway	9/134	189/5894	0.0276572	0.0276572	CCL5/CCL26/CCL18/CCR2/AKT3/JAK2/CCR7/CCL22/JAK3	9
