# Supplementary material for: Bioinformatics Analysis of the Effects of Tobacco Smoke on Gene Expression
Source: PLoS One. 2015 Dec 2;10(12):e0143377. doi: 10.1371/journal.pone.0143377 (PMC4667894; doi:10.1371/journal.pone.0143377)
Supplement: S3 Table — (XLS) [file pone.0143377.s003.xls]

## Sheet: node list
Gene	logFC	Degree
YWHAZ	-0.224533	9
NCK1	-0.237798	9
CYP1A1	1.15309	9
NOP2	0.213305	8
PPARG	0.416318	8
ALDH3A1	0.661768	8
IMPDH2	0.278898	7
EIF4E	0.20125	7
POLR2H	0.157959	7
AHCYL1	0.245662	7
IGF1R	-0.293322	6
CCT5	0.216428	6
SOCS3	0.147212	6
HARS	0.141204	6
GPX2	0.613215	6
GSTM4	0.28805	6
GSTA3	0.41403	6
GSTM3	0.456722	6
CYP1B1	1.6098	6
MAPT	0.292689	5
CPSF3	0.136612	5
RUNX1T1	-0.171114	5
MET	-0.254555	4
BLNK	-0.130093	4
NME4	0.277766	4
LAT	0.137064	4
ELAC2	0.0920488	4
NEFH	0.122353	4
CD2BP2	0.0872123	4
CD247	0.213251	4
CCR2	-0.226041	4
RUNX3	0.341644	4
TIMM9	0.17636	3
CHCHD4	0.163645	3
CYFIP2	0.189212	3
PFDN1	0.160218	3
MARK1	-0.184525	3
DNTTIP2	0.140441	3
TNFRSF11A	0.275166	3
BCL3	0.240169	3
MGP	-0.344261	3
BARD1	-0.269829	3
ABLIM1	-0.223568	3
DDX23	0.122275	3
SOX9	-0.685695	3
CBFA2T2	-0.222537	3
CCL5	0.576234	3
ABCB1	-0.171145	3
BMP7	0.308488	3
CCL18	-0.527405	3
MCEE	-0.201242	3
GRAMD3	-0.210139	2
MYO1G	0.231071	2
HMHA1	0.160698	2
CORO2A	0.354077	2
NCF4	0.227062	2
EIF3K	0.13303	2
ANXA2	-0.0768276	2
LYVE1	-0.70028	2
PIR	0.408998	2
PINX1	0.177915	2
IPO4	0.208259	2
SKIV2L	0.129417	2
TRMT6	0.153393	2
KIAA1958	0.122868	2
DGAT2	0.434015	2
LRP8	0.400937	2
PCSK5	-0.364374	2
FCER1A	0.305587	2
MSRB1	0.31227	2
CD48	0.21943	2
SLC4A4	-0.249783	2
TOX3	-0.385531	2
CARD9	0.215697	2
RPTN	1.50518	2
PTGDR2	0.106369	2
KAT6B	-0.229545	2
BAMBI	0.39363	2
CD163	-0.570774	2
MRC1	-0.613112	2
AHRR	0.609163	2
MLLT10	-0.198272	2
AKR1C2	0.375335	2
AKR1C3	0.42973	2
PTS	0.109402	1
WFDC1	0.322161	1
CD207	0.898105	1
COL18A1	0.190223	1
COL9A3	0.307007	1
CYSLTR1	-0.41677	1
GPR68	0.209979	1
S100A12	0.419789	1
S100A7	1.40968	1
ITGAL	0.255052	1
ITGB7	0.232462	1
GGH	0.400165	1
GNE	0.337622	1
CD1A	0.604901	1
DDAH2	0.190915	1
LY6G6C	0.515244	1
POP7	0.123826	1
SNPH	0.216956	1
ERO1L	-0.369907	1
NIT2	0.165762	1
ATOX1	0.160788	1
MRPS33	0.15767	1
RABEPK	0.0927231	1
MAP3K6	0.246004	1
VSNL1	-0.209781	1
MADD	0.115293	1
UROS	0.135306	1
IGF2BP3	-0.130809	1
PUM2	-0.134428	1
EDC3	0.124481	1
LEPR	-0.683811	1
USF1	0.202086	1
ACE	0.143299	1
PTGES	0.356427	1
PPIL1	0.182351	1
NPRL3	0.160584	1
STK39	0.342034	1
TMOD3	-0.415143	1
GDA	0.182266	1
PAPOLG	-0.252872	1
NEFM	0.270849	1
MDC1	0.110178	1
STAC	-0.496261	1
PNLIPRP3	1.06282	1
CA4	0.198091	1
MIER3	-0.284722	1
CLEC7A	0.326853	1
SLC47A2	0.557536	1
LOR	1.26913	1
TMEM119	0.37494	1
NTRK3	-0.20848	1
CYTL1	0.717008	1
FZD6	-0.25675	1
SARNP	0.094034	1
AKR1C4	0.142171	1

## Sheet: edge list
node1	node2	combined_score
AHCYL1	STK39	0.499
HARS	ELAC2	0.575
COL18A1	COL9A3	0.905
TIMM9	NIT2	0.652
CD163	CCL18	0.457
GPX2	GSTM4	0.92
IMPDH2	IGF2BP3	0.401
LEPR	SOCS3	0.983
BMP7	RUNX3	0.495
BMP7	SOX9	0.592
RABEPK	CORO2A	0.585
CD48	CCL5	0.508
POLR2H	BARD1	0.686
ATOX1	CHCHD4	0.45
MARK1	LRP8	0.483
CCT5	EIF3K	0.618
CYP1B1	GSTA3	0.912
AKR1C2	MCEE	0.414
DDX23	POLR2H	0.9
CYFIP2	YWHAZ	0.461
CORO2A	MYO1G	0.69
RUNX3	SOX9	0.842
CARD9	ABLIM1	0.481
NCK1	IGF1R	0.531
RUNX1T1	MGP	0.499
CD163	MRC1	0.597
SOCS3	NCK1	0.836
NOP2	MET	0.527
SLC4A4	AHCYL1	0.875
ANXA2	YWHAZ	0.438
EIF4E	POLR2H	0.442
RUNX1T1	MSRB1	0.507
GRAMD3	POP7	0.443
RUNX1T1	CBFA2T2	0.945
CYP1A1	CYTL1	0.51
SOCS3	PPARG	0.501
PIR	BCL3	0.685
ALDH3A1	GSTA3	0.915
EIF4E	IGF1R	0.517
LAT	CD247	0.974
NOP2	IPO4	0.476
LY6G6C	DDAH2	0.487
CCR2	PPARG	0.854
YWHAZ	CCT5	0.486
HARS	PFDN1	0.428
LAT	FCER1A	0.922
AHCYL1	TOX3	0.629
NTRK3	RUNX3	0.933
CYP1A1	GSTM3	0.963
CD2BP2	CPSF3	0.9
EIF4E	CYFIP2	0.815
AKR1C2	ALDH3A1	0.578
CCR2	CCL18	0.876
GRAMD3	SNPH	0.9
CD247	NCK1	0.665
PTGES	PPARG	0.48
BARD1	BCL3	0.609
CYFIP2	NCK1	0.845
GSTM4	GSTA3	0.927
PAPOLG	CPSF3	0.825
LOR	RPTN	0.7
GSTM4	GSTM3	0.96
SLC4A4	CA4	0.941
TIMM9	MRPS33	0.474
USF1	MET	0.603
MADD	YWHAZ	0.678
DDX23	CPSF3	0.909
EIF4E	PUM2	0.546
GSTM3	ALDH3A1	0.912
KIAA1958	SOCS3	0.551
IMPDH2	CCT5	0.774
NCF4	MAP3K6	0.513
LYVE1	MGP	0.501
EIF4E	EDC3	0.524
CYP1A1	AHRR	0.793
LAT	BLNK	0.608
AKR1C3	ALDH3A1	0.477
CYP1B1	ALDH3A1	0.599
MIER3	TOX3	0.472
SLC47A2	ABCB1	0.456
IPO4	RPTN	0.4
NCF4	HMHA1	0.491
GPX2	CYP1A1	0.44
KAT6B	CBFA2T2	0.726
BMP7	BAMBI	0.988
GSTM4	ALDH3A1	0.901
NOP2	SKIV2L	0.426
PPARG	IGF1R	0.454
HARS	CCT5	0.774
BAMBI	FZD6	0.801
NOP2	IMPDH2	0.423
PPIL1	POLR2H	0.491
TNFRSF11A	BLNK	0.606
KIAA1958	STAC	0.551
PPARG	DGAT2	0.503
LAT	NCK1	0.534
CD2BP2	POLR2H	0.9
PPARG	SOX9	0.472
HMHA1	MYO1G	0.775
POLR2H	CPSF3	0.903
CYP1A1	GSTM4	0.925
CD48	CD247	0.627
CYP1A1	CYP1B1	0.921
GPX2	GSTA3	0.92
AKR1C3	MCEE	0.414
HARS	IMPDH2	0.594
ANXA2	MAPT	0.819
HARS	NME4	0.629
CD247	ABLIM1	0.495
NPRL3	NME4	0.553
POLR2H	NME4	0.902
RUNX1T1	NEFH	0.414
EIF4E	IMPDH2	0.442
SKIV2L	TRMT6	0.412
SOCS3	BCL3	0.432
CYP1A1	ABCB1	0.506
YWHAZ	VSNL1	0.459
CARD9	CLEC7A	0.655
MARK1	MAPT	0.987
AHCYL1	CD2BP2	0.574
SOCS3	IGF1R	0.725
PIR	NCK1	0.9
PTS	WFDC1	0.576
CYP1A1	ALDH3A1	0.645
MAPT	LRP8	0.607
DNTTIP2	PINX1	0.588
PNLIPRP3	DGAT2	0.9
PTGDR2	CCL5	0.917
ACE	PPARG	0.539
AHRR	CYP1B1	0.537
NOP2	IGF1R	0.527
GPR68	CYSLTR1	0.9
GSTM3	GSTA3	0.922
AHCYL1	TMOD3	0.644
AHCYL1	CCT5	0.627
TIMM9	CHCHD4	0.999
CYP1A1	GSTA3	0.927
PCSK5	ABCB1	0.495
YWHAZ	IGF1R	0.704
NEFH	CBFA2T2	0.418
S100A12	S100A7	0.687
CCL5	CCR2	0.98
MLLT10	KAT6B	0.41
GPX2	GSTM3	0.943
HARS	LYVE1	0.407
UROS	IMPDH2	0.485
GSTM4	CYP1B1	0.911
ABLIM1	NCK1	0.914
NCK1	BLNK	0.993
FCER1A	BLNK	0.404
ERO1L	CHCHD4	0.528
MET	NCK1	0.938
CD207	CD1A	0.472
ELAC2	PFDN1	0.463
TNFRSF11A	RUNX1T1	0.459
MRC1	CCL18	0.581
CYP1B1	GSTM3	0.948
ELAC2	CPSF3	0.754
MET	YWHAZ	0.404
PTGDR2	CCR2	0.906
NEFH	NEFM	0.899
GPX2	ALDH3A1	0.49
TMEM119	RUNX3	0.789
AKR1C4	MCEE	0.414
PCSK5	ELAC2	0.406
MAPT	YWHAZ	0.99
AHCYL1	GDA	0.461
NOP2	TRMT6	0.806
ITGAL	ITGB7	0.915
MARK1	YWHAZ	0.698
SARNP	MLLT10	0.453
MDC1	BARD1	0.822
EIF4E	EIF3K	0.918
GNE	GGH	0.412
DNTTIP2	PPARG	0.809
DDX23	CD2BP2	0.95
TNFRSF11A	MGP	0.534
DNTTIP2	NOP2	0.446
CCT5	PFDN1	0.9
MAPT	NEFH	0.47
GPX2	MSRB1	0.572
IMPDH2	NME4	0.589
NOP2	PINX1	0.856
