# Supplementary material for: Bioinformatics Analysis of the Effects of Tobacco Smoke on Gene Expression
Source: PLoS One. 2015 Dec 2;10(12):e0143377. doi: 10.1371/journal.pone.0143377 (PMC4667894; doi:10.1371/journal.pone.0143377)
Supplement: S4 Table — (XLS) [file pone.0143377.s004.xls]

## Sheet: node list
Node	Type	logFC	InDegree	OutDegree
ABHD17B	Gene	-0.319714	2	0
ACBD6	Gene	0.128397	2	0
APEX1	Gene	0.118211	2	0
ATOX1	Gene	0.160788	1	0
BARD1	Gene	-0.269829	1	0
C10orf2	Gene	0.139355	1	0
C1GALT1	Gene	-0.303256	1	0
CD2BP2	Gene	0.0872123	2	0
CHIC1	Gene	-0.125712	2	0
CPSF3	Gene	0.136612	1	0
DDX27	Gene	0.111859	1	0
DGAT2	Gene	0.434015	1	0
DNTTIP2	Gene	0.140441	1	0
EIF2S1	Gene	0.124021	2	0
EIF3J	Gene	0.124074	1	0
EIF3K	Gene	0.13303	2	0
EMC3	Gene	0.158646	1	0
FAM118B	Gene	0.175975	1	0
HBP1	Gene	-0.176743	1	0
IGF2BP3	Gene	-0.130809	2	0
IPO4	Gene	0.208259	1	0
KAT6B	Gene	-0.229545	1	0
KIAA1958	Gene	0.122868	1	0
LONP1	Gene	0.160335	2	0
LRRC8D	Gene	0.286195	2	0
MAP4K1	Gene	0.139406	2	0
MAPT	Gene	0.292689	1	0
MEA1	Gene	0.171296	1	0
MFSD12	Gene	0.263102	2	0
MGME1	Gene	0.141312	2	0
MTX1	Gene	0.148849	1	0
NCK1	Gene	-0.237798	1	0
NEFH	Gene	0.122353	1	0
NEFM	Gene	0.270849	1	0
NOP2	Gene	0.213305	1	0
NPM3	Gene	0.205351	2	0
NPRL3	Gene	0.160584	1	0
PEMT	Gene	0.123511	1	0
PER3	Gene	-0.520044	2	0
PNPLA3	Gene	0.230994	1	0
PNPLA5	Gene	0.124453	1	0
PNPO	Gene	0.159207	2	0
POLR2H	Gene	0.157959	2	0
RABEPK	Gene	0.0927231	2	0
RASSF2	Gene	0.352972	2	0
RUVBL2	Gene	0.126184	1	0
SIGMAR1	Gene	0.176776	2	0
SLC7A5	Gene	0.25421	2	0
SRM	Gene	0.249043	2	0
TBC1D2	Gene	0.27408	1	0
THAP7	Gene	0.145932	1	0
TIMM9	Gene	0.17636	2	0
TJP1	Gene	-0.190907	1	0
TMEM14C	Gene	0.178546	2	0
TMEM168	Gene	-0.195635	1	0
TOLLIP-AS1	Gene	0.16799	2	0
TOX3	Gene	-0.385531	1	0
TRAM1	Gene	-0.251697	1	0
TRIAP1	Gene	0.132822	1	0
TRMT6	Gene	0.153393	2	0
TTI2	Gene	0.14341	2	0
TUBD1	Gene	0.188791	1	0
TYK2	Gene	0.133696	1	0
YDJC	Gene	0.149747	1	0
YTHDF1	Gene	0.127477	2	0
ABCB6	Gene	0.155757	1	0
AIDA	Gene	-0.119858	1	0
AKR1C3	Gene	0.42973	1	0
ANKRD33B	Gene	-0.40751	1	0
C10orf99	Gene	0.603949	1	0
CBFA2T2	Gene	-0.222537	1	0
CCDC51	Gene	0.199194	1	0
CCDC86	Gene	0.220988	1	0
COASY	Gene	0.121547	1	0
CORO2A	Gene	0.354077	1	0
CTSV	Gene	-0.480916	1	0
CYGB	Gene	0.17495	1	0
DAPL1	Gene	0.328741	1	0
DNAJC8	Gene	0.104201	1	0
EIF4E	Gene	0.20125	1	0
ELAC2	Gene	0.0920488	1	0
GADD45B	Gene	-0.327943	1	0
GCAT	Gene	0.124762	1	0
HMHA1	Gene	0.160698	1	0
IMPA2	Gene	0.203351	1	0
IPO7	Gene	0.13977	1	0
MET	Gene	-0.254555	1	0
NIPSNAP1	Gene	0.148112	1	0
NKIRAS2	Gene	0.145427	1	0
NME4	Gene	0.277766	1	0
NMRAL1	Gene	0.152133	1	0
NPHP4	Gene	0.134233	1	0
NSA2	Gene	0.142725	1	0
RUNX3	Gene	0.341644	1	0
SARS2	Gene	0.146886	1	0
SLC11A2	Gene	-0.287663	1	0
SLC25A44	Gene	0.139189	1	0
TRIM41	Gene	0.127687	1	0
TSC22D2	Gene	-0.14763	1	0
TXNRD1	Gene	0.163049	1	0
WLS	Gene	-0.172982	1	0
USF1	TF	0.202086	0	65
MAX	TF	-0.345014	1	65

## Sheet: edge list
Node1	Node2
MAX	ABHD17B
MAX	ACBD6
MAX	APEX1
MAX	ATOX1
MAX	BARD1
MAX	C10orf2
MAX	C1GALT1
MAX	CD2BP2
MAX	CHIC1
MAX	CPSF3
MAX	DDX27
MAX	DGAT2
MAX	DNTTIP2
MAX	EIF2S1
MAX	EIF3J
MAX	EIF3K
MAX	EMC3
MAX	FAM118B
MAX	HBP1
MAX	IGF2BP3
MAX	IPO4
MAX	KAT6B
MAX	KIAA1958
MAX	LONP1
MAX	LRRC8D
MAX	MAP4K1
MAX	MAPT
MAX	MAX
MAX	MEA1
MAX	MFSD12
MAX	MGME1
MAX	MTX1
MAX	NCK1
MAX	NEFH
MAX	NEFM
MAX	NOP2
MAX	NPM3
MAX	NPRL3
MAX	PEMT
MAX	PER3
MAX	PNPLA3
MAX	PNPLA5
MAX	PNPO
MAX	POLR2H
MAX	RABEPK
MAX	RASSF2
MAX	RUVBL2
MAX	SIGMAR1
MAX	SLC7A5
MAX	SRM
MAX	TBC1D2
MAX	THAP7
MAX	TIMM9
MAX	TJP1
MAX	TMEM14C
MAX	TMEM168
MAX	TOLLIP-AS1
MAX	TOX3
MAX	TRAM1
MAX	TRIAP1
MAX	TRMT6
MAX	TTI2
MAX	TUBD1
MAX	TYK2
MAX	YDJC
MAX	YTHDF1
USF1	ABCB6
USF1	ABHD17B
USF1	ACBD6
USF1	AIDA
USF1	AKR1C3
USF1	ANKRD33B
USF1	APEX1
USF1	C10orf99
USF1	CBFA2T2
USF1	CCDC51
USF1	CCDC86
USF1	CD2BP2
USF1	CHIC1
USF1	COASY
USF1	CORO2A
USF1	CTSV
USF1	CYGB
USF1	DAPL1
USF1	DNAJC8
USF1	EIF2S1
USF1	EIF3K
USF1	EIF4E
USF1	ELAC2
USF1	GADD45B
USF1	GCAT
USF1	HMHA1
USF1	IGF2BP3
USF1	IMPA2
USF1	IPO7
USF1	LONP1
USF1	LRRC8D
USF1	MAP4K1
USF1	MAX
USF1	MET
USF1	MFSD12
USF1	MGME1
USF1	NIPSNAP1
USF1	NKIRAS2
USF1	NME4
USF1	NMRAL1
USF1	NPHP4
USF1	NPM3
USF1	NSA2
USF1	PER3
USF1	PNPO
USF1	POLR2H
USF1	RABEPK
USF1	RASSF2
USF1	RUNX3
USF1	SARS2
USF1	SIGMAR1
USF1	SLC11A2
USF1	SLC25A44
USF1	SLC7A5
USF1	SRM
USF1	TIMM9
USF1	TMEM14C
USF1	TOLLIP-AS1
USF1	TRIM41
USF1	TRMT6
USF1	TSC22D2
USF1	TTI2
USF1	TXNRD1
USF1	WLS
USF1	YTHDF1
