# Supplementary material for: Bioinformatics Analysis of the Effects of Tobacco Smoke on Gene Expression
Source: PLoS One. 2015 Dec 2;10(12):e0143377. doi: 10.1371/journal.pone.0143377 (PMC4667894; doi:10.1371/journal.pone.0143377)
Supplement: S5 Table — (XLS) [file pone.0143377.s005.xls]

## Sheet: edge list
node1	node2
hsa-miR-200b-3p	ICK
hsa-miR-200b-3p	PUM2
hsa-miR-200b-3p	TSC22D2
hsa-miR-200b-3p	MIER3
hsa-miR-200b-3p	FAM118B
hsa-miR-200b-3p	OXR1
hsa-miR-200a-3p	PAPOLG
hsa-miR-200a-3p	MIER3
hsa-miR-200a-3p	C1GALT1
hsa-miR-429	MIER3
hsa-miR-34a-5p	CHMP7
hsa-miR-34a-5p	FAM167A
hsa-miR-30e-5p	SOX9
hsa-miR-30e-5p	VAT1
hsa-miR-30e-5p	LRRC8D
hsa-miR-30e-5p	COL9A3
hsa-miR-30e-5p	MIER3
hsa-miR-30e-5p	CHIC1
hsa-miR-30e-5p	SOCS3
hsa-miR-30e-5p	STK39
hsa-miR-30e-5p	GDA
hsa-miR-30e-5p	ICK
hsa-miR-30e-5p	LEPR
hsa-miR-30e-5p	OXR1
hsa-miR-30e-5p	STAC
hsa-miR-30e-5p	KPNA6
hsa-miR-30c-5p	EDC3
hsa-miR-30c-5p	MIER3
hsa-miR-30c-5p	MIER3
hsa-miR-30c-5p	GDA
hsa-miR-30c-5p	KIAA1147
hsa-miR-30c-5p	LEPR
hsa-miR-30c-5p	OXR1
hsa-miR-30c-5p	KPNA6
hsa-miR-101-3p	JAK2
hsa-miR-101-3p	PAPOLG
hsa-miR-101-3p	SLC4A4
hsa-miR-101-3p	ANXA2
hsa-miR-186-5p	DNAJC8
hsa-miR-186-5p	MIER3
hsa-miR-186-5p	IGF1R
hsa-miR-137	IMPA2
hsa-miR-137	MIER3
hsa-miR-137	TSC22D2
hsa-miR-137	MAX
hsa-miR-320b	TRIM41
hsa-miR-320b	CCR7
hsa-miR-190b	OSBPL6
hsa-miR-92b-3p	STK39
hsa-miR-92b-3p	AHCYL1
hsa-miR-9-5p	SMARCE1
hsa-miR-9-5p	VAT1
hsa-miR-9-5p	ANXA2
hsa-miR-9-5p	OSBPL3
hsa-miR-9-5p	TRAM1
hsa-miR-214-3p	SIGMAR1
hsa-miR-199a-5p	FZD6
hsa-miR-199a-5p	GPRC5A
hsa-miR-488-3p	DNAJC8
hsa-miR-488-3p	C1GALT1
hsa-miR-181b-5p	MARK1
hsa-miR-181b-5p	LRRC8D
hsa-miR-181b-5p	MADD
hsa-miR-181b-5p	CRISPLD1
hsa-miR-181b-5p	AKT3
hsa-miR-181a-5p	MARK1
hsa-miR-181a-5p	LRRC8D
hsa-miR-181a-5p	MADD
hsa-miR-181a-5p	CRISPLD1
hsa-miR-181a-5p	AKT3
hsa-miR-135b-5p	SMARCE1
hsa-miR-135b-5p	AHCYL1
hsa-miR-135b-5p	ELK3
hsa-miR-29c-3p	SH3RF3
hsa-miR-29c-3p	OSBPL6
hsa-miR-29c-3p	EIF2S1
hsa-miR-29c-3p	ABCB6
hsa-miR-29c-3p	PER3
hsa-miR-29c-3p	OXR1
hsa-miR-29b-3p	SH3RF3
hsa-miR-29b-3p	OSBPL6
hsa-miR-29b-3p	EIF2S1
hsa-miR-29b-3p	ABCB6
hsa-miR-29b-3p	PER3
hsa-miR-29b-3p	OXR1
hsa-miR-205-5p	CHIC1
hsa-miR-205-5p	BAMBI
hsa-miR-215-5p	SH3RF3
hsa-miR-194-5p	RUNX3
hsa-miR-194-5p	YTHDF1
hsa-miR-194-5p	IGF1R
hsa-miR-346	HBP1
hsa-miR-107	SMARCE1
hsa-miR-107	LRRC8D
hsa-miR-107	CHIC1
hsa-miR-107	TJP1
hsa-miR-202-3p	NIPSNAP1
hsa-miR-202-3p	GRAMD3
hsa-miR-202-3p	TSC22D2
hsa-miR-202-3p	MLLT10
hsa-miR-302e	IPO7
hsa-miR-302e	YWHAZ
hsa-miR-302e	EIF2S1
hsa-miR-302e	OXR1
hsa-miR-302e	SLC40A1
hsa-miR-130a-3p	FZD6
hsa-miR-130a-3p	PTPRD
hsa-miR-130a-3p	MET
hsa-miR-192-5p	SH3RF3
hsa-miR-139-5p	ICK
hsa-miR-139-5p	MLLT10
hsa-miR-708-5p	YWHAZ
hsa-miR-34c-5p	CHMP7
hsa-miR-125b-5p	TXNRD1
hsa-miR-125b-5p	CORO2A
hsa-miR-125b-5p	KPNA6
hsa-let-7a-5p	NME4
hsa-let-7a-5p	NKIRAS2
hsa-let-7a-5p	TSC22D2
hsa-let-7a-5p	MLLT10
hsa-let-7a-5p	ERO1L
hsa-let-7a-5p	CCR7
hsa-miR-100-5p	IGF1R
hsa-miR-200c-3p	MIER3
hsa-miR-141-3p	MARK1
hsa-miR-141-3p	PAPOLG
hsa-miR-141-3p	MIER3
hsa-miR-141-3p	C1GALT1
hsa-miR-613	PUM2
hsa-miR-613	STK39
hsa-miR-613	C1GALT1
hsa-miR-196a-5p	NME4
hsa-miR-196a-5p	PUM2
hsa-miR-148b-3p	MDFIC
hsa-miR-148b-3p	MET
hsa-miR-26a-5p	STK39
hsa-miR-26a-5p	KPNA6
hsa-let-7i-5p	NME4
hsa-let-7i-5p	IGF1R
hsa-let-7i-5p	TSC22D2
hsa-let-7i-5p	MLLT10
hsa-let-7i-5p	ERO1L
hsa-let-7i-5p	CCR7
hsa-miR-135a-5p	SMARCE1
hsa-miR-135a-5p	MIER3
hsa-miR-135a-5p	AHCYL1
hsa-miR-320d	TRIM41
hsa-miR-320d	CCR7
hsa-miR-16-5p	SLC11A2
hsa-miR-16-5p	VAT1
hsa-miR-16-5p	EIF4E
hsa-miR-16-5p	IPO7
hsa-miR-16-5p	CHIC1
hsa-miR-16-5p	OSBPL3
hsa-miR-16-5p	C8orf58
hsa-miR-16-5p	GRAMD3
hsa-miR-16-5p	CCDC19
hsa-miR-16-5p	TRAM1
hsa-miR-16-5p	CDC42EP2
hsa-miR-15a-5p	SLC11A2
hsa-miR-15a-5p	VAT1
hsa-miR-15a-5p	EIF4E
hsa-miR-15a-5p	IPO7
hsa-miR-15a-5p	CHIC1
hsa-miR-15a-5p	C8orf58
hsa-miR-15a-5p	GRAMD3
hsa-miR-15a-5p	CCDC19
hsa-miR-15a-5p	TRAM1
hsa-miR-1297	STK39
hsa-miR-1297	KPNA6
hsa-miR-17-5p	FZD6
hsa-miR-17-5p	TMEM168
hsa-miR-17-5p	IPO7
hsa-miR-17-5p	CHIC1
hsa-miR-17-5p	CHIC1
hsa-miR-17-5p	ATG2A
hsa-miR-17-5p	TSC22D2
hsa-miR-18a-5p	NCOA2
hsa-miR-19a-3p	SH3RF3
hsa-miR-19a-3p	FZD6
hsa-miR-19a-3p	MIER3
hsa-miR-19a-3p	CHIC1
hsa-miR-19a-3p	STK39
hsa-miR-19a-3p	SNPH
hsa-miR-20a-5p	FZD6
hsa-miR-20a-5p	TMEM168
hsa-miR-20a-5p	IPO7
hsa-miR-20a-5p	CHIC1
hsa-miR-20a-5p	CHIC1
hsa-miR-20a-5p	ATG2A
hsa-miR-20a-5p	TSC22D2
hsa-miR-19b-3p	SH3RF3
hsa-miR-19b-3p	FZD6
hsa-miR-19b-3p	MIER3
hsa-miR-19b-3p	CHIC1
hsa-miR-19b-3p	STK39
hsa-miR-19b-3p	SNPH
hsa-miR-92a-3p	STK39
hsa-miR-92a-3p	AHCYL1
hsa-miR-208a-3p	MIER3
hsa-miR-208b-3p	MIER3
hsa-miR-136-5p	TSC22D2
hsa-miR-758-3p	TSC22D2
hsa-miR-494-3p	CYFIP2
hsa-miR-494-3p	PRRG1
hsa-miR-494-3p	TM4SF1
hsa-miR-543	MARK1
hsa-miR-543	ICK
hsa-miR-376c-3p	YTHDF1
hsa-miR-376a-3p	GRAMD3
hsa-miR-376b-3p	IGF1R
hsa-miR-300	SOX9
hsa-miR-300	MARK1
hsa-miR-300	MARK1
hsa-miR-300	PAPOLG
hsa-miR-300	CEP76
hsa-miR-300	MLLT10
hsa-miR-300	TM4SF1
hsa-miR-300	KPNA6
hsa-miR-381-3p	MARK1
hsa-miR-381-3p	LPHN1
hsa-miR-381-3p	TMEM168
hsa-miR-381-3p	PAPOLG
hsa-miR-381-3p	CEP76
hsa-miR-381-3p	MLLT10
hsa-miR-381-3p	TM4SF1
hsa-miR-381-3p	KPNA6
hsa-miR-381-3p	HBP1
hsa-miR-539-5p	CHIC1
hsa-miR-544a	SMARCE1
hsa-miR-544a	YWHAZ
hsa-miR-544a	YWHAZ
hsa-miR-382-5p	RUNX3
hsa-miR-382-5p	ICK
hsa-miR-134-5p	CISD3
hsa-miR-485-5p	MAX
hsa-miR-485-5p	OGT
hsa-miR-377-3p	SLC11A2
hsa-miR-377-3p	PUM2
hsa-miR-410-3p	OSBPL3
hsa-miR-410-3p	ERO1L
hsa-miR-203a	HBP1
hsa-miR-211-5p	JAK2
hsa-miR-211-5p	YWHAZ
hsa-miR-190a-5p	OSBPL6
hsa-miR-422a	IGF1R
hsa-miR-7-5p	IPO7
hsa-miR-365a-3p	TMOD3
hsa-miR-365a-3p	AKT3
hsa-miR-138-5p	SOX9
hsa-miR-140-5p	MARK1
hsa-miR-140-5p	IPO7
hsa-miR-140-5p	CORO2A
hsa-miR-22-3p	EDC3
hsa-miR-22-3p	YWHAZ
hsa-miR-132-3p	MAPT
hsa-miR-212-3p	PUM2
hsa-miR-212-3p	MAPT
hsa-miR-195-5p	SLC11A2
hsa-miR-195-5p	VAT1
hsa-miR-195-5p	EIF4E
hsa-miR-195-5p	IPO7
hsa-miR-195-5p	CHIC1
hsa-miR-195-5p	C8orf58
hsa-miR-195-5p	GRAMD3
hsa-miR-195-5p	CCDC19
hsa-miR-195-5p	TRAM1
hsa-miR-497-5p	VAT1
hsa-miR-497-5p	EIF4E
hsa-miR-497-5p	IPO7
hsa-miR-497-5p	CHIC1
hsa-miR-497-5p	C8orf58
hsa-miR-497-5p	GRAMD3
hsa-miR-497-5p	CCDC19
hsa-miR-497-5p	TRAM1
hsa-miR-324-5p	PTPRD
hsa-miR-33b-5p	PAPOLG
hsa-miR-33b-5p	AHCYL1
hsa-miR-144-3p	PAPOLG
hsa-miR-144-3p	SLC4A4
hsa-miR-144-3p	STAC
hsa-miR-144-3p	KPNA6
hsa-miR-152-3p	MET
hsa-miR-152-3p	SLC25A44
hsa-miR-152-3p	C1GALT1
hsa-miR-142-3p	IPO7
hsa-miR-454-3p	FZD6
hsa-miR-454-3p	PTPRD
hsa-miR-454-3p	MET
hsa-miR-454-3p	HBP1
hsa-miR-301a-3p	FZD6
hsa-miR-301a-3p	PTPRD
hsa-miR-301a-3p	MET
hsa-miR-301a-3p	SLC25A44
hsa-miR-21-5p	CHIC1
hsa-miR-21-5p	GRAMD3
hsa-miR-21-5p	CCR7
hsa-miR-338-3p	EIF2S1
hsa-miR-320c	TRIM41
hsa-miR-320c	CCR7
hsa-miR-133a-3p	VAT1
hsa-miR-133a-3p	MIER3
hsa-miR-1	PUM2
hsa-miR-1	STK39
hsa-miR-1	C1GALT1
hsa-miR-122-5p	MARK1
hsa-miR-24-3p	NIPSNAP1
hsa-miR-27a-3p	RUVBL2
hsa-miR-27a-3p	CSRP2
hsa-miR-27a-3p	CYP1B1
hsa-miR-27a-3p	MET
hsa-miR-27a-3p	PRRG1
hsa-miR-27a-3p	TSC22D2
hsa-miR-27a-3p	C1GALT1
hsa-miR-27a-3p	STAC
hsa-miR-23a-3p	PUM2
hsa-miR-23a-3p	MET
hsa-miR-23a-3p	C8orf58
hsa-miR-23a-3p	TOX3
hsa-miR-23a-3p	CRISPLD1
hsa-miR-23a-3p	TJP1
hsa-miR-181c-5p	MARK1
hsa-miR-181c-5p	LRRC8D
hsa-miR-181c-5p	MADD
hsa-miR-181c-5p	CRISPLD1
hsa-miR-181c-5p	AKT3
hsa-miR-181d-5p	MARK1
hsa-miR-181d-5p	LRRC8D
hsa-miR-181d-5p	MIER3
hsa-miR-181d-5p	CHIC1
hsa-miR-181d-5p	MADD
hsa-miR-181d-5p	NCOA2
hsa-miR-181d-5p	CRISPLD1
hsa-miR-181d-5p	TSC22D2
hsa-miR-150-5p	STK39
hsa-miR-99b-5p	IGF1R
hsa-let-7e-5p	NME4
hsa-let-7e-5p	TSC22D2
hsa-let-7e-5p	MLLT10
hsa-let-7e-5p	TRABD
hsa-let-7e-5p	CCR7
hsa-miR-125a-5p	TXNRD1
hsa-miR-125a-5p	DUS1L
hsa-miR-125a-3p	PAPOLG
hsa-miR-520e	IPO7
hsa-miR-520e	EIF2S1
hsa-miR-520e	OXR1
hsa-miR-520e	SLC40A1
hsa-miR-520a-3p	MIER3
hsa-miR-520a-3p	YWHAZ
hsa-miR-520a-3p	EIF2S1
hsa-miR-520a-3p	OXR1
hsa-miR-520a-3p	SLC40A1
hsa-miR-520b	MIER3
hsa-miR-520b	EIF2S1
hsa-miR-520b	PRRG1
hsa-miR-520b	OXR1
hsa-miR-520b	SLC40A1
hsa-miR-520c-3p	MIER3
hsa-miR-520c-3p	EIF2S1
hsa-miR-520c-3p	OXR1
hsa-miR-520c-3p	SLC40A1
hsa-miR-519d-3p	FZD6
hsa-miR-519d-3p	PRRG1
hsa-miR-519d-3p	AKT3
hsa-miR-519d-3p	ELK3
hsa-miR-519d-3p	OXR1
hsa-miR-519d-3p	SLC40A1
hsa-miR-519d-3p	SLC40A1
hsa-miR-519d-3p	HBP1
hsa-miR-520d-3p	MIER3
hsa-miR-520d-3p	YWHAZ
hsa-miR-520d-3p	EIF2S1
hsa-miR-520d-3p	PRRG1
hsa-miR-520d-3p	OXR1
hsa-miR-520d-3p	SLC40A1
hsa-miR-372-3p	MIER3
hsa-miR-372-3p	YWHAZ
hsa-miR-372-3p	EIF2S1
hsa-miR-372-3p	PRRG1
hsa-miR-372-3p	OXR1
hsa-miR-372-3p	SLC40A1
hsa-miR-373-3p	MIER3
hsa-miR-373-3p	YWHAZ
hsa-miR-373-3p	EIF2S1
hsa-miR-373-3p	PRRG1
hsa-miR-373-3p	OXR1
hsa-miR-373-3p	SLC40A1
hsa-miR-217	ICK
hsa-miR-128-3p	PPARG
hsa-miR-128-3p	STK39
hsa-miR-128-3p	MET
hsa-miR-128-3p	MLLT10
hsa-miR-26b-5p	STK39
hsa-miR-26b-5p	KPNA6
hsa-miR-153-3p	TMEM168
hsa-miR-153-3p	SIGMAR1
hsa-miR-149-5p	CHMP7
hsa-miR-103a-3p	SMARCE1
hsa-miR-103a-3p	LRRC8D
hsa-miR-103a-3p	CHIC1
hsa-miR-103a-3p	TJP1
hsa-miR-499a-5p	TRAM1
hsa-miR-499a-5p	ERO1L
hsa-miR-124-3p	GPT2
hsa-miR-124-3p	LPHN1
hsa-miR-124-3p	FAR1
hsa-miR-124-3p	OSBPL3
hsa-miR-124-3p	TYK2
hsa-miR-124-3p	HBP1
hsa-miR-99a-5p	IGF1R
hsa-let-7c-5p	NME4
hsa-let-7c-5p	NKIRAS2
hsa-let-7c-5p	IGF1R
hsa-let-7c-5p	TSC22D2
hsa-let-7c-5p	MLLT10
hsa-let-7c-5p	ERO1L
hsa-let-7c-5p	CCR7
hsa-miR-155-5p	FAR1
hsa-miR-301b	FZD6
hsa-miR-301b	PTPRD
hsa-miR-301b	MET
hsa-miR-301b	HBP1
hsa-miR-130b-3p	FZD6
hsa-miR-130b-3p	PTPRD
hsa-miR-130b-3p	MET
hsa-miR-130b-3p	SLC25A44
hsa-miR-33a-5p	MARK1
hsa-miR-33a-5p	PAPOLG
hsa-miR-33a-5p	AHCYL1
hsa-let-7b-5p	NME4
hsa-let-7b-5p	NKIRAS2
hsa-let-7b-5p	STK39
hsa-let-7b-5p	IGF1R
hsa-let-7b-5p	TSC22D2
hsa-let-7b-5p	MLLT10
hsa-let-7b-5p	TRABD
hsa-let-7b-5p	ERO1L
hsa-let-7b-5p	CCR7
hsa-miR-425-5p	FSCN1
hsa-miR-425-5p	STK39
hsa-let-7g-5p	NME4
hsa-let-7g-5p	STK39
hsa-let-7g-5p	IGF1R
hsa-let-7g-5p	TSC22D2
hsa-let-7g-5p	MLLT10
hsa-let-7g-5p	ERO1L
hsa-let-7g-5p	CCR7
hsa-miR-15b-5p	SLC11A2
hsa-miR-15b-5p	VAT1
hsa-miR-15b-5p	EIF4E
hsa-miR-15b-5p	IPO7
hsa-miR-15b-5p	CHIC1
hsa-miR-15b-5p	C8orf58
hsa-miR-15b-5p	GRAMD3
hsa-miR-15b-5p	CCDC19
hsa-miR-15b-5p	TRAM1
hsa-miR-28-5p	GDA
hsa-miR-218-5p	GPR153
hsa-miR-367-3p	STK39
hsa-miR-367-3p	AHCYL1
hsa-miR-302d-3p	MIER3
hsa-miR-302d-3p	EIF2S1
hsa-miR-302d-3p	PRRG1
hsa-miR-302d-3p	OXR1
hsa-miR-302d-3p	SLC40A1
hsa-miR-302a-3p	IPO7
hsa-miR-302a-3p	EIF2S1
hsa-miR-302a-3p	OXR1
hsa-miR-302a-3p	SLC40A1
hsa-miR-302c-3p	FZD6
hsa-miR-302c-3p	MIER3
hsa-miR-302c-3p	EIF2S1
hsa-miR-302c-3p	PRRG1
hsa-miR-302c-3p	OXR1
hsa-miR-302c-3p	SLC40A1
hsa-miR-302b-3p	MIER3
hsa-miR-302b-3p	EIF2S1
hsa-miR-302b-3p	PRRG1
hsa-miR-302b-3p	OXR1
hsa-miR-302b-3p	SLC40A1
hsa-miR-449a	CHMP7
hsa-miR-449b-5p	CHMP7
hsa-miR-143-3p	FAR1
hsa-miR-145-5p	TMOD3
hsa-miR-145-5p	IGF1R
hsa-miR-378a-3p	IGF1R
hsa-miR-1271-5p	EIF3J
hsa-miR-1271-5p	PPIL1
hsa-miR-340-5p	RUNX1T1
hsa-miR-340-5p	KIAA1644
hsa-miR-340-5p	PUM2
hsa-miR-340-5p	OSBPL6
hsa-miR-340-5p	CHIC1
hsa-miR-340-5p	CHMP7
hsa-miR-340-5p	TSC22D2
hsa-miR-340-5p	IGF2BP3
hsa-miR-206	PUM2
hsa-miR-206	STK39
hsa-miR-206	C1GALT1
hsa-miR-133b	VAT1
hsa-miR-133b	MIER3
hsa-miR-30a-5p	EDC3
hsa-miR-30a-5p	COL9A3
hsa-miR-30a-5p	MIER3
hsa-miR-30a-5p	MIER3
hsa-miR-30a-5p	GDA
hsa-miR-30a-5p	KIAA1147
hsa-miR-30a-5p	LEPR
hsa-miR-30a-5p	OXR1
hsa-miR-30a-5p	KPNA6
hsa-miR-148a-3p	MET
hsa-miR-148a-3p	SLC25A44
hsa-miR-148a-3p	C1GALT1
hsa-miR-196b-5p	NME4
hsa-miR-196b-5p	PUM2
hsa-miR-590-5p	CHIC1
hsa-miR-590-5p	GRAMD3
hsa-miR-590-3p	PAPOLG
hsa-miR-590-3p	CHIC1
hsa-miR-590-3p	NME4
hsa-miR-590-3p	YWHAZ
hsa-miR-590-3p	NCK1
hsa-miR-590-3p	OGT
hsa-miR-25-3p	AHCYL1
hsa-miR-93-5p	CHIC1
hsa-miR-93-5p	CHIC1
hsa-miR-93-5p	ATG2A
hsa-miR-93-5p	TSC22D2
hsa-miR-93-5p	TMEM168
hsa-miR-93-5p	IPO7
hsa-miR-106b-5p	CHIC1
hsa-miR-106b-5p	CHIC1
hsa-miR-106b-5p	ATG2A
hsa-miR-106b-5p	TSC22D2
hsa-miR-106b-5p	FZD6
hsa-miR-106b-5p	TMEM168
hsa-miR-106b-5p	IPO7
hsa-miR-182-5p	EIF3J
hsa-miR-182-5p	MET
hsa-miR-182-5p	IGF1R
hsa-miR-182-5p	OXR1
hsa-miR-96-5p	EIF3J
hsa-miR-96-5p	KCTD2
hsa-miR-96-5p	PPIL1
hsa-miR-183-5p	TRAM1
hsa-miR-183-5p	CYYR1
hsa-miR-29a-3p	ABCB6
hsa-miR-29a-3p	PER3
hsa-miR-29a-3p	HBP1
hsa-miR-29a-3p	SH3RF3
hsa-miR-29a-3p	OSBPL6
hsa-miR-29a-3p	EIF2S1
hsa-miR-29a-3p	OXR1
hsa-miR-490-3p	OXR1
hsa-miR-383-5p	OGT
hsa-miR-320a	PAPOLG
hsa-miR-320a	CCR7
hsa-miR-486-5p	PUM2
hsa-miR-599	OGT
hsa-miR-875-5p	PAPOLG
hsa-miR-30b-5p	CHIC1
hsa-miR-30b-5p	GDA
hsa-miR-30b-5p	KPNA6
hsa-miR-30b-5p	SOX9
hsa-miR-30b-5p	EDC3
hsa-miR-30b-5p	MIER3
hsa-miR-30b-5p	SOCS3
hsa-miR-30b-5p	STK39
hsa-miR-30b-5p	LEPR
hsa-miR-30b-5p	OXR1
hsa-miR-30b-5p	STAC
hsa-miR-30d-5p	GDA
hsa-miR-30d-5p	KPNA6
hsa-miR-30d-5p	EDC3
hsa-miR-30d-5p	COL9A3
hsa-miR-30d-5p	MIER3
hsa-miR-30d-5p	MIER3
hsa-miR-30d-5p	KIAA1147
hsa-miR-30d-5p	LEPR
hsa-miR-30d-5p	OXR1
hsa-miR-31-5p	SLC16A2
hsa-miR-31-5p	TMEM168
hsa-miR-31-5p	AHCYL1
hsa-miR-876-5p	PAPOLG
hsa-miR-873-5p	MAX
hsa-miR-873-5p	LPHN1
hsa-miR-873-5p	EIF4E
hsa-miR-204-5p	JAK2
hsa-miR-204-5p	YWHAZ
hsa-let-7f-5p	TSC22D2
hsa-let-7f-5p	NME4
hsa-let-7f-5p	MLLT10
hsa-let-7f-5p	CCR7
hsa-let-7d-5p	TSC22D2
hsa-let-7d-5p	NME4
hsa-let-7d-5p	MLLT10
hsa-let-7d-5p	CCR7
hsa-miR-23b-3p	C8orf58
hsa-miR-23b-3p	TOX3
hsa-miR-23b-3p	CHSY3
hsa-miR-23b-3p	PUM2
hsa-miR-23b-3p	CRISPLD1
hsa-miR-23b-3p	TJP1
hsa-miR-27b-3p	CYP1B1
hsa-miR-27b-3p	PRRG1
hsa-miR-27b-3p	TSC22D2
hsa-miR-27b-3p	TSC22D2
hsa-miR-27b-3p	CSRP2
hsa-miR-27b-3p	MET
hsa-miR-27b-3p	C1GALT1
hsa-miR-27b-3p	STAC
hsa-miR-32-5p	STK39
hsa-miR-32-5p	AHCYL1
hsa-miR-455-5p	SOCS3
hsa-miR-221-3p	EIF3J
hsa-miR-221-3p	SOCS3
hsa-miR-222-3p	EIF3J
hsa-miR-222-3p	SOCS3
hsa-miR-98-5p	TSC22D2
hsa-miR-98-5p	NME4
hsa-miR-98-5p	STK39
hsa-miR-98-5p	MLLT10
hsa-miR-98-5p	CCR7
hsa-miR-223-3p	STK39
hsa-miR-223-3p	IGF1R
hsa-miR-421	FAR1
hsa-miR-421	PAPOLG
hsa-miR-421	YTHDF1
hsa-miR-374b-5p	PRRG1
hsa-miR-374b-5p	PUM2
hsa-miR-374b-5p	NCK1
hsa-miR-374a-5p	ICK
hsa-miR-374a-5p	PRRG1
hsa-miR-374a-5p	NCK1
hsa-miR-448	IPO7
hsa-miR-448	IPO7
hsa-miR-448	OXR1
hsa-miR-363-3p	NEFH
hsa-miR-363-3p	CHMP7
hsa-miR-363-3p	STK39
hsa-miR-363-3p	AHCYL1
hsa-miR-363-3p	GRAMD3
hsa-miR-20b-5p	CHIC1
hsa-miR-20b-5p	CHIC1
hsa-miR-20b-5p	ATG2A
hsa-miR-20b-5p	TSC22D2
hsa-miR-20b-5p	FZD6
hsa-miR-20b-5p	TMEM168
hsa-miR-20b-5p	IPO7
hsa-miR-18b-5p	KPNA6
hsa-miR-18b-5p	NCOA2
hsa-miR-106a-5p	CHIC1
hsa-miR-106a-5p	CHIC1
hsa-miR-106a-5p	ATG2A
hsa-miR-106a-5p	TSC22D2
hsa-miR-106a-5p	TMEM168
hsa-miR-106a-5p	IPO7
hsa-miR-542-3p	TSC22D2
hsa-miR-542-3p	PUM2
hsa-miR-503-5p	EIF4E
hsa-miR-424-5p	SLC11A2
hsa-miR-424-5p	CHIC1
hsa-miR-424-5p	C8orf58
hsa-miR-424-5p	CCDC19
hsa-miR-424-5p	TRAM1
hsa-miR-424-5p	EIF4E
hsa-miR-424-5p	IPO7
hsa-miR-424-5p	GRAMD3
hsa-miR-505-3p	ELK3
hsa-miR-505-3p	PUM2
hsa-miR-505-3p	PUM2
hsa-miR-505-3p	IGF1R
hsa-miR-506-3p	GPT2
hsa-miR-506-3p	FAR1
hsa-miR-506-3p	HBP1
hsa-miR-506-3p	LPHN1
hsa-miR-506-3p	OSBPL3
hsa-miR-200a-3p	OGT
hsa-miR-429	PUM2
hsa-miR-429	FAM118B
hsa-miR-429	ICK
hsa-miR-429	TSC22D2
hsa-miR-429	OXR1
hsa-miR-551a	LPHN1
hsa-miR-34a-5p	MET
hsa-miR-34a-5p	MET
hsa-miR-30e-5p	YWHAZ
hsa-miR-30c-5p	SOX9
hsa-miR-30c-5p	VAT1
hsa-miR-30c-5p	LRRC8D
hsa-miR-30c-5p	MIER3
hsa-miR-30c-5p	CHIC1
hsa-miR-30c-5p	YWHAZ
hsa-miR-30c-5p	SOCS3
hsa-miR-30c-5p	STK39
hsa-miR-30c-5p	ICK
hsa-miR-30c-5p	STAC
hsa-miR-101-3p	PUM2
hsa-miR-101-3p	FZD6
hsa-miR-101-3p	PAPOLG
hsa-miR-101-3p	CBFA2T2
hsa-miR-101-3p	ICK
hsa-miR-101-3p	OGT
hsa-miR-186-5p	EIF4E
hsa-miR-186-5p	CHIC1
hsa-miR-186-5p	TSC22D2
hsa-miR-137	MIER3
hsa-miR-137	AHCYL1
hsa-miR-137	TJP1
hsa-miR-137	NCK1
hsa-miR-197-3p	KPNA6
hsa-miR-320b	MIER3
hsa-miR-320b	YWHAZ
hsa-miR-320b	IGF2BP3
hsa-miR-92b-3p	MARK1
hsa-miR-92b-3p	PTPRD
hsa-miR-92b-3p	CHMP7
hsa-miR-92b-3p	NEFH
hsa-miR-92b-3p	GRAMD3
hsa-miR-92b-3p	NEFM
hsa-miR-9-5p	SMARCE1
hsa-miR-9-5p	SMARCE1
hsa-miR-9-5p	MIER3
hsa-miR-9-5p	TSC22D2
hsa-miR-9-5p	IPO4
hsa-miR-214-3p	MLLT10
hsa-miR-181b-5p	PAPOLG
hsa-miR-181b-5p	MIER3
hsa-miR-181b-5p	CHIC1
hsa-miR-181b-5p	OSBPL3
hsa-miR-181b-5p	NCOA2
hsa-miR-181b-5p	TSC22D2
hsa-miR-181b-5p	OGT
hsa-miR-181a-5p	PAPOLG
hsa-miR-181a-5p	MIER3
hsa-miR-181a-5p	CHIC1
hsa-miR-181a-5p	OSBPL3
hsa-miR-181a-5p	OSBPL3
hsa-miR-181a-5p	NCOA2
hsa-miR-181a-5p	TSC22D2
hsa-miR-181a-5p	OGT
hsa-miR-29c-3p	MIER3
hsa-miR-29c-3p	CRISPLD1
hsa-miR-29c-3p	AKT3
hsa-miR-29c-3p	HBP1
hsa-miR-29b-3p	MIER3
hsa-miR-29b-3p	CRISPLD1
hsa-miR-29b-3p	AKT3
hsa-miR-29b-3p	HBP1
hsa-miR-205-5p	TXNRD1
hsa-miR-215-5p	KPNA6
hsa-miR-107	TSPAN5
hsa-miR-107	OGT
hsa-miR-202-3p	KIAA1147
hsa-miR-302e	MIER3
hsa-miR-302e	PRRG1
hsa-miR-302e	OXR1
hsa-miR-302e	BAMBI
hsa-miR-129-5p	KPNA6
hsa-miR-130a-3p	RUNX3
hsa-miR-130a-3p	MDFIC
hsa-miR-130a-3p	MIER3
hsa-miR-130a-3p	CHIC1
hsa-miR-130a-3p	PPARG
hsa-miR-130a-3p	GDA
hsa-miR-130a-3p	MLLT10
hsa-miR-130a-3p	ELK3
hsa-miR-130a-3p	SNPH
hsa-miR-130a-3p	LNPEP
hsa-miR-130a-3p	HBP1
hsa-miR-130a-3p	HBP1
hsa-miR-192-5p	KPNA6
hsa-miR-34c-5p	MET
hsa-miR-125b-5p	DUS1L
hsa-miR-125b-5p	TRIAP1
hsa-let-7a-5p	SLC4A4
hsa-let-7a-5p	PTPRD
hsa-let-7a-5p	OSBPL3
hsa-let-7a-5p	TRIM41
hsa-let-7a-5p	IGF1R
hsa-let-7a-5p	IGF2BP3
hsa-miR-200c-3p	PUM2
hsa-miR-200c-3p	FAM118B
hsa-miR-200c-3p	ICK
hsa-miR-200c-3p	TSC22D2
hsa-miR-200c-3p	OXR1
hsa-miR-141-3p	OGT
hsa-miR-613	EIF4E
hsa-miR-613	ANXA2
hsa-miR-613	YWHAZ
hsa-miR-613	MET
hsa-miR-613	MET
hsa-miR-196a-5p	IGF2BP3
hsa-miR-148b-3p	PTPRD
hsa-miR-148b-3p	MLLT10
hsa-miR-26a-5p	MARK1
hsa-miR-26a-5p	MIER3
hsa-miR-26a-5p	CHIC1
hsa-let-7i-5p	SLC4A4
hsa-let-7i-5p	PTPRD
hsa-let-7i-5p	OSBPL3
hsa-let-7i-5p	TRIM41
hsa-let-7i-5p	IGF1R
hsa-let-7i-5p	IGF2BP3
hsa-miR-135a-5p	ELK3
hsa-miR-320d	MIER3
hsa-miR-320d	YWHAZ
hsa-miR-320d	IGF2BP3
hsa-miR-16-5p	RUNX1T1
hsa-miR-16-5p	TSPAN5
hsa-miR-16-5p	LPHN1
hsa-miR-16-5p	CHIC1
hsa-miR-16-5p	PTPRD
hsa-miR-16-5p	OGT
hsa-miR-15a-5p	RUNX1T1
hsa-miR-15a-5p	TSPAN5
hsa-miR-15a-5p	LPHN1
hsa-miR-15a-5p	CHIC1
hsa-miR-15a-5p	PTPRD
hsa-miR-15a-5p	OGT
hsa-miR-1297	MARK1
hsa-miR-1297	MIER3
hsa-miR-1297	CHIC1
hsa-miR-1297	STK39
hsa-miR-1297	KPNA6
hsa-miR-17-5p	PTPRD
hsa-miR-17-5p	PRRG1
hsa-miR-17-5p	AKT3
hsa-miR-17-5p	ELK3
hsa-miR-17-5p	OXR1
hsa-miR-17-5p	BAMBI
hsa-miR-17-5p	SLC40A1
hsa-miR-18a-5p	KPNA6
hsa-miR-19a-3p	RUNX3
hsa-miR-19a-3p	MDFIC
hsa-miR-19a-3p	CHIC1
hsa-miR-19a-3p	CHIC1
hsa-miR-19a-3p	PTPRD
hsa-miR-19a-3p	SOCS3
hsa-miR-19a-3p	GDA
hsa-miR-19a-3p	BCL3
hsa-miR-19a-3p	ELK3
hsa-miR-19a-3p	BAMBI
hsa-miR-19a-3p	KPNA6
hsa-miR-19a-3p	KPNA6
hsa-miR-19a-3p	LNPEP
hsa-miR-19a-3p	HBP1
hsa-miR-19a-3p	HBP1
hsa-miR-20a-5p	PTPRD
hsa-miR-20a-5p	PRRG1
hsa-miR-20a-5p	AKT3
hsa-miR-20a-5p	ELK3
hsa-miR-20a-5p	OXR1
hsa-miR-20a-5p	BAMBI
hsa-miR-20a-5p	SLC40A1
hsa-miR-19b-3p	RUNX3
hsa-miR-19b-3p	MDFIC
hsa-miR-19b-3p	CHIC1
hsa-miR-19b-3p	CHIC1
hsa-miR-19b-3p	PTPRD
hsa-miR-19b-3p	SOCS3
hsa-miR-19b-3p	GDA
hsa-miR-19b-3p	BCL3
hsa-miR-19b-3p	ELK3
hsa-miR-19b-3p	BAMBI
hsa-miR-19b-3p	KPNA6
hsa-miR-19b-3p	KPNA6
hsa-miR-19b-3p	LNPEP
hsa-miR-19b-3p	HBP1
hsa-miR-19b-3p	HBP1
hsa-miR-92a-3p	PTPRD
hsa-miR-92a-3p	CHMP7
hsa-miR-92a-3p	NEFH
hsa-miR-92a-3p	GRAMD3
hsa-miR-92a-3p	NEFM
hsa-miR-758-3p	PUM2
hsa-miR-494-3p	OSBPL6
hsa-miR-494-3p	IGF1R
hsa-miR-543	LRRC8D
hsa-miR-543	OSBPL3
hsa-miR-495-3p	RUNX3
hsa-miR-495-3p	PRR7
hsa-miR-376b-3p	GRAMD3
hsa-miR-300	MARK1
hsa-miR-300	LPHN1
hsa-miR-300	PAPOLG
hsa-miR-300	OSBPL3
hsa-miR-300	HBP1
hsa-miR-381-3p	OSBPL3
hsa-miR-539-5p	AKT3
hsa-miR-544a	PAPOLG
hsa-miR-377-3p	MADD
hsa-miR-203a	EIF4E
hsa-miR-203a	SOCS3
hsa-miR-211-5p	OGT
hsa-miR-422a	VAT1
hsa-miR-422a	KPNA6
hsa-miR-7-5p	OXR1
hsa-miR-193b-3p	YWHAZ
hsa-miR-193b-3p	MAX
hsa-miR-328-3p	YWHAZ
hsa-miR-328-3p	MAX
hsa-miR-140-5p	TSC22D2
hsa-miR-140-5p	OGT
hsa-miR-22-3p	STK39
hsa-miR-22-3p	AKT3
hsa-miR-22-3p	MAX
hsa-miR-132-3p	PUM2
hsa-miR-132-3p	TIMM9
hsa-miR-212-3p	TIMM9
hsa-miR-195-5p	TSPAN5
hsa-miR-195-5p	LPHN1
hsa-miR-195-5p	CHIC1
hsa-miR-195-5p	PTPRD
hsa-miR-195-5p	OGT
hsa-miR-497-5p	RUNX1T1
hsa-miR-497-5p	TSPAN5
hsa-miR-497-5p	LPHN1
hsa-miR-497-5p	CHIC1
hsa-miR-497-5p	PTPRD
hsa-miR-497-5p	OGT
hsa-miR-451a	YWHAZ
hsa-miR-144-3p	ICK
hsa-miR-193a-3p	YWHAZ
hsa-miR-193a-3p	MAX
hsa-miR-152-3p	MDFIC
hsa-miR-152-3p	PTPRD
hsa-miR-152-3p	MLLT10
hsa-miR-454-3p	RUNX3
hsa-miR-454-3p	MDFIC
hsa-miR-454-3p	MIER3
hsa-miR-454-3p	CHIC1
hsa-miR-454-3p	PPARG
hsa-miR-454-3p	GDA
hsa-miR-454-3p	LRP8
hsa-miR-454-3p	MLLT10
hsa-miR-454-3p	ELK3
hsa-miR-454-3p	SNPH
hsa-miR-454-3p	LNPEP
hsa-miR-454-3p	HBP1
hsa-miR-301a-3p	RUNX3
hsa-miR-301a-3p	MDFIC
hsa-miR-301a-3p	MIER3
hsa-miR-301a-3p	CHIC1
hsa-miR-301a-3p	PPARG
hsa-miR-301a-3p	GDA
hsa-miR-301a-3p	LRP8
hsa-miR-301a-3p	MLLT10
hsa-miR-301a-3p	ELK3
hsa-miR-301a-3p	SNPH
hsa-miR-301a-3p	LNPEP
hsa-miR-301a-3p	HBP1
hsa-miR-301a-3p	HBP1
hsa-miR-320c	MIER3
hsa-miR-320c	YWHAZ
hsa-miR-320c	IGF2BP3
hsa-miR-1	EIF4E
hsa-miR-1	ANXA2
hsa-miR-1	YWHAZ
hsa-miR-1	MET
hsa-miR-1	MET
hsa-miR-24-3p	CHIC1
hsa-miR-24-3p	OGT
hsa-miR-27a-3p	MIER3
hsa-miR-27a-3p	MIER3
hsa-miR-27a-3p	PPARG
hsa-miR-27a-3p	STK39
hsa-miR-27a-3p	TSC22D2
hsa-miR-27a-3p	BCL3
hsa-miR-23a-3p	MDFIC
hsa-miR-23a-3p	PAPOLG
hsa-miR-23a-3p	TXNRD1
hsa-miR-23a-3p	MADD
hsa-miR-181c-5p	PAPOLG
hsa-miR-181c-5p	MIER3
hsa-miR-181c-5p	CHIC1
hsa-miR-181c-5p	OSBPL3
hsa-miR-181c-5p	OSBPL3
hsa-miR-181c-5p	NCOA2
hsa-miR-181c-5p	TSC22D2
hsa-miR-181c-5p	OGT
hsa-miR-181d-5p	PAPOLG
hsa-miR-181d-5p	OSBPL3
hsa-miR-181d-5p	OSBPL3
hsa-miR-181d-5p	OGT
hsa-miR-150-5p	AKT3
hsa-let-7e-5p	SLC4A4
hsa-let-7e-5p	PTPRD
hsa-let-7e-5p	OSBPL3
hsa-let-7e-5p	TRIM41
hsa-let-7e-5p	IGF1R
hsa-let-7e-5p	IGF2BP3
hsa-miR-125a-5p	TRIAP1
hsa-miR-125a-5p	LNPEP
hsa-miR-520e	MIER3
hsa-miR-520e	YWHAZ
hsa-miR-520e	PRRG1
hsa-miR-520e	OXR1
hsa-miR-520e	BAMBI
hsa-miR-520a-3p	PRRG1
hsa-miR-520a-3p	BAMBI
hsa-miR-520b	YWHAZ
hsa-miR-520b	BAMBI
hsa-miR-520c-3p	YWHAZ
hsa-miR-520c-3p	PRRG1
hsa-miR-520c-3p	BAMBI
hsa-miR-519d-3p	PTPRD
hsa-miR-519d-3p	BAMBI
hsa-miR-520d-3p	BAMBI
hsa-miR-372-3p	BAMBI
hsa-miR-373-3p	BAMBI
hsa-miR-217	MIER3
hsa-miR-217	MIER3
hsa-miR-217	MIER3
hsa-miR-128-3p	IPO7
hsa-miR-128-3p	RUVBL2
hsa-miR-26b-5p	MARK1
hsa-miR-26b-5p	MIER3
hsa-miR-26b-5p	CHIC1
hsa-miR-26b-5p	KPNA6
hsa-miR-153-3p	OSBPL6
hsa-miR-153-3p	MIER3
hsa-miR-153-3p	PTPRD
hsa-miR-153-3p	TJP1
hsa-miR-149-5p	SLC11A2
hsa-miR-149-5p	YWHAZ
hsa-miR-103a-3p	TSPAN5
hsa-miR-103a-3p	OGT
hsa-miR-124-3p	NME4
hsa-miR-124-3p	PAPOLG
hsa-miR-124-3p	CHIC1
hsa-miR-124-3p	STK39
hsa-miR-124-3p	ELK3
hsa-let-7c-5p	SLC4A4
hsa-let-7c-5p	PTPRD
hsa-let-7c-5p	OSBPL3
hsa-let-7c-5p	TRIM41
hsa-let-7c-5p	IGF1R
hsa-let-7c-5p	IGF2BP3
hsa-miR-155-5p	MIER3
hsa-miR-155-5p	HBP1
hsa-miR-185-5p	TJP1
hsa-miR-301b	RUNX3
hsa-miR-301b	MDFIC
hsa-miR-301b	MIER3
hsa-miR-301b	CHIC1
hsa-miR-301b	PPARG
hsa-miR-301b	GDA
hsa-miR-301b	LRP8
hsa-miR-301b	MLLT10
hsa-miR-301b	ELK3
hsa-miR-301b	SNPH
hsa-miR-301b	LNPEP
hsa-miR-301b	HBP1
hsa-miR-130b-3p	RUNX3
hsa-miR-130b-3p	MDFIC
hsa-miR-130b-3p	MIER3
hsa-miR-130b-3p	CHIC1
hsa-miR-130b-3p	GDA
hsa-miR-130b-3p	LRP8
hsa-miR-130b-3p	MLLT10
hsa-miR-130b-3p	ELK3
hsa-miR-130b-3p	LNPEP
hsa-miR-130b-3p	HBP1
hsa-miR-130b-3p	HBP1
hsa-let-7b-5p	SLC4A4
hsa-let-7b-5p	PTPRD
hsa-let-7b-5p	OSBPL3
hsa-let-7b-5p	TRIM41
hsa-let-7b-5p	IGF1R
hsa-let-7b-5p	IGF2BP3
hsa-miR-191-5p	TJP1
hsa-let-7g-5p	SLC4A4
hsa-let-7g-5p	PTPRD
hsa-let-7g-5p	OSBPL3
hsa-let-7g-5p	TRIM41
hsa-let-7g-5p	IGF1R
hsa-let-7g-5p	IGF2BP3
hsa-miR-15b-5p	RUNX1T1
hsa-miR-15b-5p	TSPAN5
hsa-miR-15b-5p	LPHN1
hsa-miR-15b-5p	CHIC1
hsa-miR-15b-5p	PTPRD
hsa-miR-15b-5p	OGT
hsa-miR-551b-3p	LPHN1
hsa-miR-28-5p	YWHAZ
hsa-miR-218-5p	VAT1
hsa-miR-218-5p	VAT1
hsa-miR-218-5p	PUM2
hsa-miR-218-5p	MIER3
hsa-miR-218-5p	ICK
hsa-miR-367-3p	MARK1
hsa-miR-367-3p	PTPRD
hsa-miR-367-3p	CHMP7
hsa-miR-367-3p	NEFH
hsa-miR-367-3p	GRAMD3
hsa-miR-367-3p	NEFM
hsa-miR-302d-3p	YWHAZ
hsa-miR-302d-3p	BAMBI
hsa-miR-302a-3p	MIER3
hsa-miR-302a-3p	YWHAZ
hsa-miR-302a-3p	PRRG1
hsa-miR-302a-3p	OXR1
hsa-miR-302a-3p	BAMBI
hsa-miR-302c-3p	YWHAZ
hsa-miR-302c-3p	BAMBI
hsa-miR-302b-3p	YWHAZ
hsa-miR-302b-3p	BAMBI
hsa-miR-449a	MET
hsa-miR-449a	MET
hsa-miR-449b-5p	MET
hsa-miR-449b-5p	MET
hsa-miR-143-3p	AHCYL1
hsa-miR-145-5p	FSCN1
hsa-miR-378a-3p	VAT1
hsa-miR-378a-3p	KPNA6
hsa-miR-1271-5p	VAT1
hsa-miR-1271-5p	CHIC1
hsa-miR-1271-5p	OGT
hsa-miR-1271-5p	HBP1
hsa-miR-340-5p	OGT
hsa-miR-219a-5p	TSC22D2
hsa-miR-206	EIF4E
hsa-miR-206	ANXA2
hsa-miR-206	YWHAZ
hsa-miR-206	MET
hsa-miR-206	MET
hsa-miR-30a-5p	SOX9
hsa-miR-30a-5p	VAT1
hsa-miR-30a-5p	LRRC8D
hsa-miR-30a-5p	MIER3
hsa-miR-30a-5p	CHIC1
hsa-miR-30a-5p	YWHAZ
hsa-miR-30a-5p	SOCS3
hsa-miR-30a-5p	STK39
hsa-miR-30a-5p	ICK
hsa-miR-30a-5p	STAC
hsa-miR-148a-3p	MDFIC
hsa-miR-148a-3p	PTPRD
hsa-miR-148a-3p	MLLT10
hsa-miR-196b-5p	IGF2BP3
hsa-miR-590-3p	CHIC1
hsa-miR-590-3p	STK39
hsa-miR-590-3p	MLLT10
hsa-miR-590-3p	MLLT10
hsa-miR-590-3p	NCK1
hsa-miR-25-3p	PTPRD
hsa-miR-25-3p	NEFH
hsa-miR-25-3p	NEFM
hsa-miR-25-3p	CHMP7
hsa-miR-25-3p	STK39
hsa-miR-25-3p	GRAMD3
hsa-miR-93-5p	PTPRD
hsa-miR-93-5p	PRRG1
hsa-miR-93-5p	ELK3
hsa-miR-93-5p	SLC40A1
hsa-miR-93-5p	OXR1
hsa-miR-93-5p	BAMBI
hsa-miR-106b-5p	PTPRD
hsa-miR-106b-5p	ELK3
hsa-miR-106b-5p	SLC40A1
hsa-miR-106b-5p	SLC40A1
hsa-miR-106b-5p	HBP1
hsa-miR-106b-5p	AKT3
hsa-miR-106b-5p	OXR1
hsa-miR-106b-5p	BAMBI
hsa-miR-182-5p	CHIC1
hsa-miR-182-5p	CHIC1
hsa-miR-182-5p	KCTD2
hsa-miR-182-5p	PPIL1
hsa-miR-182-5p	IGF1R
hsa-miR-182-5p	AHCYL1
hsa-miR-96-5p	VAT1
hsa-miR-96-5p	CHIC1
hsa-miR-96-5p	HBP1
hsa-miR-96-5p	OGT
hsa-miR-29a-3p	MIER3
hsa-miR-29a-3p	CRISPLD1
hsa-miR-29a-3p	AKT3
hsa-miR-320a	IGF2BP3
hsa-miR-320a	MIER3
hsa-miR-320a	TRIM41
hsa-miR-486-5p	MARK1
hsa-miR-486-5p	TSC22D2
hsa-miR-875-5p	NCOA2
hsa-miR-30b-5p	VAT1
hsa-miR-30b-5p	ICK
hsa-miR-30b-5p	LRRC8D
hsa-miR-30b-5p	YWHAZ
hsa-miR-30d-5p	VAT1
hsa-miR-30d-5p	CHIC1
hsa-miR-30d-5p	ICK
hsa-miR-30d-5p	SOX9
hsa-miR-30d-5p	LRRC8D
hsa-miR-30d-5p	MIER3
hsa-miR-30d-5p	YWHAZ
hsa-miR-30d-5p	SOCS3
hsa-miR-30d-5p	STK39
hsa-miR-30d-5p	STAC
hsa-miR-31-5p	CHMP7
hsa-miR-876-5p	OGT
hsa-miR-204-5p	OGT
hsa-let-7f-5p	PTPRD
hsa-let-7f-5p	IGF2BP3
hsa-let-7f-5p	SLC4A4
hsa-let-7f-5p	OSBPL3
hsa-let-7f-5p	TRIM41
hsa-let-7f-5p	IGF1R
hsa-let-7d-5p	PTPRD
hsa-let-7d-5p	IGF2BP3
hsa-let-7d-5p	SLC4A4
hsa-let-7d-5p	TRIM41
hsa-let-7d-5p	IGF1R
hsa-miR-23b-3p	MDFIC
hsa-miR-23b-3p	PAPOLG
hsa-miR-23b-3p	TXNRD1
hsa-miR-23b-3p	MADD
hsa-miR-23b-3p	MET
hsa-miR-27b-3p	RUVBL2
hsa-miR-27b-3p	MIER3
hsa-miR-27b-3p	MIER3
hsa-miR-27b-3p	STK39
hsa-miR-27b-3p	BCL3
hsa-miR-32-5p	MARK1
hsa-miR-32-5p	PTPRD
hsa-miR-32-5p	NEFH
hsa-miR-32-5p	NEFM
hsa-miR-32-5p	CHMP7
hsa-miR-32-5p	GRAMD3
hsa-miR-455-5p	TJP1
hsa-miR-221-3p	MARK1
hsa-miR-221-3p	MIER3
hsa-miR-222-3p	MARK1
hsa-miR-222-3p	MIER3
hsa-miR-98-5p	PTPRD
hsa-miR-98-5p	IGF2BP3
hsa-miR-98-5p	SLC4A4
hsa-miR-98-5p	OSBPL3
hsa-miR-98-5p	TRIM41
hsa-miR-98-5p	IGF1R
hsa-miR-374b-5p	ICK
hsa-miR-448	PTPRD
hsa-miR-448	IGF1R
hsa-miR-448	NCOA2
hsa-miR-363-3p	PTPRD
hsa-miR-363-3p	NEFM
hsa-miR-20b-5p	PTPRD
hsa-miR-20b-5p	PRRG1
hsa-miR-20b-5p	ELK3
hsa-miR-20b-5p	SLC40A1
hsa-miR-20b-5p	HBP1
hsa-miR-20b-5p	AKT3
hsa-miR-20b-5p	OXR1
hsa-miR-20b-5p	BAMBI
hsa-miR-106a-5p	PTPRD
hsa-miR-106a-5p	PRRG1
hsa-miR-106a-5p	ELK3
hsa-miR-106a-5p	SLC40A1
hsa-miR-106a-5p	SLC40A1
hsa-miR-106a-5p	OXR1
hsa-miR-106a-5p	BAMBI
hsa-miR-424-5p	RUNX1T1
hsa-miR-424-5p	VAT1
hsa-miR-424-5p	CHIC1
hsa-miR-424-5p	PTPRD
hsa-miR-424-5p	TSPAN5
hsa-miR-424-5p	LPHN1
hsa-miR-424-5p	OGT
hsa-miR-506-3p	PAPOLG
hsa-miR-506-3p	CHIC1
hsa-miR-506-3p	ELK3
hsa-miR-506-3p	NME4
hsa-miR-506-3p	STK39
hsa-miR-101-3p	MARK1
hsa-miR-9-5p	IGF2BP3
hsa-miR-181b-5p	OSBPL3
hsa-miR-29c-3p	HBP1
hsa-miR-29b-3p	HBP1
hsa-miR-107	RUNX1T1
hsa-miR-130a-3p	LRP8
hsa-miR-34c-5p	MET
hsa-miR-125b-5p	LNPEP
hsa-miR-26a-5p	STK39
hsa-miR-16-5p	AKT3
hsa-miR-15a-5p	AKT3
hsa-miR-17-5p	SLC40A1
hsa-miR-17-5p	HBP1
hsa-miR-20a-5p	SLC40A1
hsa-miR-20a-5p	HBP1
hsa-miR-92a-3p	MARK1
hsa-miR-195-5p	RUNX1T1
hsa-miR-195-5p	AKT3
hsa-miR-497-5p	AKT3
hsa-miR-144-3p	TJP1
hsa-miR-26b-5p	STK39
hsa-miR-103a-3p	RUNX1T1
hsa-miR-155-5p	YWHAZ
hsa-miR-130b-3p	PPARG
hsa-miR-130b-3p	SNPH
hsa-miR-15b-5p	AKT3
hsa-miR-25-3p	MARK1
hsa-miR-93-5p	SLC40A1
hsa-miR-93-5p	HBP1
hsa-miR-93-5p	AKT3
hsa-miR-106b-5p	PRRG1
hsa-miR-335-5p	MAX
hsa-miR-29a-3p	HBP1
hsa-miR-320a	YWHAZ
hsa-let-7d-5p	OSBPL3
hsa-miR-27b-3p	PPARG
hsa-miR-363-3p	MARK1
hsa-miR-20b-5p	SLC40A1
hsa-miR-106a-5p	HBP1
hsa-miR-106a-5p	AKT3
hsa-miR-424-5p	AKT3

## Sheet: node list
Node	Type	Degree
MIER3	Gene	59
CHIC1	Gene	46
PTPRD	Gene	41
YWHAZ	Gene	37
TSC22D2	Gene	35
OXR1	Gene	34
STK39	Gene	32
OGT	Gene	27
HBP1	Gene	26
MARK1	Gene	24
MLLT10	Gene	24
PRRG1	Gene	24
PAPOLG	Gene	23
IGF1R	Gene	23
AKT3	Gene	23
KPNA6	Gene	22
BAMBI	Gene	22
PUM2	Gene	21
OSBPL3	Gene	21
MET	Gene	21
IPO7	Gene	20
VAT1	Gene	19
ELK3	Gene	19
SLC40A1	Gene	19
ICK	Gene	17
GRAMD3	Gene	17
IGF2BP3	Gene	17
EIF2S1	Gene	16
FZD6	Gene	15
CCR7	Gene	14
AHCYL1	Gene	14
NME4	Gene	14
CHMP7	Gene	13
GDA	Gene	13
TRIM41	Gene	13
EIF4E	Gene	13
LPHN1	Gene	13
LRRC8D	Gene	12
MDFIC	Gene	12
SOCS3	Gene	11
SLC4A4	Gene	11
C1GALT1	Gene	10
RUNX3	Gene	10
TJP1	Gene	10
LNPEP	Gene	9
TRAM1	Gene	9
CRISPLD1	Gene	9
RUNX1T1	Gene	9
TMEM168	Gene	9
TSPAN5	Gene	8
STAC	Gene	8
MAX	TF	8
OSBPL6	Gene	8
PPARG	Gene	8
C8orf58	Gene	8
NCOA2	Gene	8
SOX9	Gene	7
MADD	Gene	7
SH3RF3	Gene	7
ERO1L	Gene	7
SLC11A2	Gene	7
SNPH	Gene	7
NEFM	Gene	6
SMARCE1	Gene	6
CCDC19	Gene	6
ATG2A	Gene	6
NEFH	Gene	6
LEPR	Gene	5
EDC3	Gene	5
ANXA2	Gene	5
FAR1	Gene	5
TXNRD1	Gene	5
EIF3J	Gene	5
LRP8	Gene	5
SLC25A44	Gene	4
KIAA1147	Gene	4
BCL3	TF	4
NCK1	Gene	4
RUVBL2	Gene	3
FAM118B	Gene	3
COL9A3	Gene	3
JAK2	Gene	3
PER3	Gene	3
ABCB6	Gene	3
YTHDF1	Gene	3
PPIL1	Gene	3
NKIRAS2	Gene	3
TM4SF1	Gene	3
hsa-miR-133a-3p	miRNA	2
hsa-miR-320c	miRNA	2
hsa-miR-338-3p	miRNA	2
hsa-miR-24-3p	miRNA	2
hsa-miR-122-5p	miRNA	2
hsa-miR-1	miRNA	2
CYP1B1	Gene	2
CSRP2	Gene	2
hsa-miR-27a-3p	miRNA	2
hsa-miR-23a-3p	miRNA	2
hsa-miR-144-3p	miRNA	2
hsa-miR-324-5p	miRNA	2
hsa-miR-33b-5p	miRNA	2
hsa-miR-129-5p	miRNA	2
hsa-miR-152-3p	miRNA	2
hsa-miR-301a-3p	miRNA	2
hsa-miR-142-3p	miRNA	2
hsa-miR-454-3p	miRNA	2
hsa-miR-21-5p	miRNA	2
TRIAP1	Gene	2
hsa-miR-335-5p	miRNA	2
hsa-miR-505-3p	miRNA	2
hsa-miR-125a-3p	miRNA	2
DUS1L	Gene	2
hsa-miR-506-3p	miRNA	2
hsa-miR-520e	miRNA	2
hsa-miR-520a-3p	miRNA	2
hsa-miR-200b-3p	miRNA	2
hsa-miR-520b	miRNA	2
hsa-miR-200a-3p	miRNA	2
hsa-miR-551a	miRNA	2
hsa-miR-520c-3p	miRNA	2
hsa-miR-34a-5p	miRNA	2
hsa-miR-519d-3p	miRNA	2
hsa-miR-429	miRNA	2
TOX3	Gene	2
hsa-miR-30e-5p	miRNA	2
hsa-miR-181c-5p	miRNA	2
hsa-miR-181d-5p	miRNA	2
hsa-miR-150-5p	miRNA	2
hsa-miR-99b-5p	miRNA	2
hsa-let-7e-5p	miRNA	2
hsa-miR-197-3p	miRNA	2
TRABD	Gene	2
hsa-miR-30c-5p	miRNA	2
hsa-miR-125a-5p	miRNA	2
hsa-miR-124-3p	miRNA	2
hsa-miR-499a-5p	miRNA	2
DNAJC8	Gene	2
hsa-miR-186-5p	miRNA	2
hsa-miR-103a-3p	miRNA	2
hsa-miR-149-5p	miRNA	2
hsa-miR-153-3p	miRNA	2
hsa-miR-101-3p	miRNA	2
hsa-miR-320b	miRNA	2
hsa-miR-495-3p	miRNA	2
hsa-let-7c-5p	miRNA	2
hsa-miR-99a-5p	miRNA	2
hsa-miR-137	miRNA	2
GPT2	Gene	2
hsa-miR-328-3p	miRNA	2
hsa-miR-372-3p	miRNA	2
hsa-miR-193b-3p	miRNA	2
hsa-miR-92b-3p	miRNA	2
TIMM9	Gene	2
hsa-miR-190b	miRNA	2
hsa-miR-9-5p	miRNA	2
hsa-miR-520d-3p	miRNA	2
hsa-miR-181b-5p	miRNA	2
hsa-miR-488-3p	miRNA	2
hsa-miR-26b-5p	miRNA	2
hsa-miR-128-3p	miRNA	2
hsa-miR-199a-5p	miRNA	2
hsa-miR-214-3p	miRNA	2
hsa-miR-193a-3p	miRNA	2
hsa-miR-217	miRNA	2
SIGMAR1	Gene	2
hsa-miR-451a	miRNA	2
hsa-miR-373-3p	miRNA	2
hsa-miR-15b-5p	miRNA	2
hsa-miR-135b-5p	miRNA	2
hsa-miR-181a-5p	miRNA	2
hsa-let-7g-5p	miRNA	2
hsa-miR-302d-3p	miRNA	2
hsa-miR-367-3p	miRNA	2
hsa-miR-29b-3p	miRNA	2
hsa-miR-28-5p	miRNA	2
hsa-miR-29c-3p	miRNA	2
hsa-miR-218-5p	miRNA	2
hsa-miR-346	miRNA	2
hsa-miR-130b-3p	miRNA	2
hsa-miR-33a-5p	miRNA	2
hsa-miR-194-5p	miRNA	2
hsa-miR-215-5p	miRNA	2
hsa-miR-155-5p	miRNA	2
hsa-miR-301b	miRNA	2
hsa-miR-205-5p	miRNA	2
hsa-miR-302e	miRNA	2
hsa-miR-425-5p	miRNA	2
FSCN1	Gene	2
NIPSNAP1	Gene	2
hsa-miR-202-3p	miRNA	2
hsa-let-7b-5p	miRNA	2
hsa-miR-107	miRNA	2
hsa-miR-708-5p	miRNA	2
hsa-miR-30a-5p	miRNA	2
hsa-miR-139-5p	miRNA	2
hsa-miR-125b-5p	miRNA	2
hsa-miR-133b	miRNA	2
hsa-miR-34c-5p	miRNA	2
CORO2A	Gene	2
hsa-miR-148a-3p	miRNA	2
hsa-let-7a-5p	miRNA	2
hsa-miR-340-5p	miRNA	2
hsa-miR-130a-3p	miRNA	2
hsa-miR-206	miRNA	2
hsa-miR-192-5p	miRNA	2
hsa-miR-143-3p	miRNA	2
hsa-miR-613	miRNA	2
hsa-miR-449b-5p	miRNA	2
hsa-miR-449a	miRNA	2
hsa-miR-196a-5p	miRNA	2
hsa-miR-148b-3p	miRNA	2
hsa-miR-1271-5p	miRNA	2
hsa-miR-26a-5p	miRNA	2
hsa-miR-378a-3p	miRNA	2
hsa-miR-145-5p	miRNA	2
hsa-let-7i-5p	miRNA	2
hsa-miR-302c-3p	miRNA	2
hsa-miR-185-5p	miRNA	2
hsa-miR-302a-3p	miRNA	2
hsa-miR-100-5p	miRNA	2
hsa-miR-200c-3p	miRNA	2
hsa-miR-302b-3p	miRNA	2
hsa-miR-141-3p	miRNA	2
hsa-miR-490-3p	miRNA	2
hsa-miR-383-5p	miRNA	2
hsa-miR-15a-5p	miRNA	2
hsa-miR-320a	miRNA	2
hsa-miR-486-5p	miRNA	2
hsa-miR-599	miRNA	2
hsa-miR-182-5p	miRNA	2
hsa-miR-135a-5p	miRNA	2
hsa-miR-96-5p	miRNA	2
KCTD2	Gene	2
hsa-miR-183-5p	miRNA	2
hsa-miR-16-5p	miRNA	2
hsa-miR-29a-3p	miRNA	2
hsa-miR-320d	miRNA	2
hsa-miR-93-5p	miRNA	2
hsa-miR-25-3p	miRNA	2
hsa-miR-19a-3p	miRNA	2
hsa-miR-18a-5p	miRNA	2
hsa-miR-106b-5p	miRNA	2
hsa-miR-20a-5p	miRNA	2
hsa-miR-196b-5p	miRNA	2
hsa-miR-1297	miRNA	2
hsa-miR-590-5p	miRNA	2
hsa-miR-590-3p	miRNA	2
hsa-miR-17-5p	miRNA	2
hsa-miR-27b-3p	miRNA	2
hsa-miR-543	miRNA	2
hsa-miR-136-5p	miRNA	2
hsa-miR-208b-3p	miRNA	2
hsa-miR-23b-3p	miRNA	2
hsa-miR-494-3p	miRNA	2
hsa-miR-758-3p	miRNA	2
hsa-miR-208a-3p	miRNA	2
hsa-let-7d-5p	miRNA	2
hsa-miR-92a-3p	miRNA	2
hsa-let-7f-5p	miRNA	2
hsa-miR-204-5p	miRNA	2
hsa-miR-19b-3p	miRNA	2
hsa-miR-873-5p	miRNA	2
hsa-miR-876-5p	miRNA	2
hsa-miR-539-5p	miRNA	2
hsa-miR-544a	miRNA	2
hsa-miR-31-5p	miRNA	2
hsa-miR-381-3p	miRNA	2
hsa-miR-30d-5p	miRNA	2
CEP76	Gene	2
hsa-miR-376c-3p	miRNA	2
hsa-miR-376a-3p	miRNA	2
hsa-miR-30b-5p	miRNA	2
hsa-miR-376b-3p	miRNA	2
hsa-miR-875-5p	miRNA	2
hsa-miR-300	miRNA	2
hsa-miR-138-5p	miRNA	2
hsa-miR-542-3p	miRNA	2
TMOD3	Gene	2
hsa-miR-551b-3p	miRNA	2
hsa-miR-503-5p	miRNA	2
hsa-miR-365a-3p	miRNA	2
hsa-miR-424-5p	miRNA	2
hsa-miR-7-5p	miRNA	2
hsa-miR-18b-5p	miRNA	2
hsa-miR-422a	miRNA	2
hsa-miR-190a-5p	miRNA	2
hsa-miR-106a-5p	miRNA	2
hsa-miR-211-5p	miRNA	2
hsa-miR-203a	miRNA	2
hsa-miR-410-3p	miRNA	2
hsa-miR-20b-5p	miRNA	2
hsa-miR-377-3p	miRNA	2
hsa-miR-191-5p	miRNA	2
hsa-miR-448	miRNA	2
hsa-miR-485-5p	miRNA	2
hsa-miR-363-3p	miRNA	2
hsa-miR-134-5p	miRNA	2
hsa-miR-382-5p	miRNA	2
hsa-miR-374b-5p	miRNA	2
hsa-miR-219a-5p	miRNA	2
hsa-miR-497-5p	miRNA	2
hsa-miR-374a-5p	miRNA	2
hsa-miR-223-3p	miRNA	2
hsa-miR-421	miRNA	2
hsa-miR-98-5p	miRNA	2
hsa-miR-222-3p	miRNA	2
hsa-miR-195-5p	miRNA	2
MAPT	Gene	2
hsa-miR-132-3p	miRNA	2
hsa-miR-212-3p	miRNA	2
hsa-miR-455-5p	miRNA	2
hsa-miR-22-3p	miRNA	2
hsa-miR-32-5p	miRNA	2
hsa-miR-140-5p	miRNA	2
hsa-miR-221-3p	miRNA	2
FAM167A	Gene	1
CBFA2T2	Gene	1
IPO4	Gene	1
PRR7	Gene	1
TYK2	Gene	1
IMPA2	Gene	1
GPRC5A	Gene	1
GPR153	Gene	1
KIAA1644	Gene	1
CDC42EP2	Gene	1
CYYR1	Gene	1
CYFIP2	Gene	1
CHSY3	Gene	1
SLC16A2	Gene	1
CISD3	Gene	1
